# Supplementary material for: Evidence for multi-fragmentation and mass shedding of boulders on rubble-pile binary asteroid system (65803) Didymos
Source: Nat Commun. 2024 Jul 30;15:6205. doi: 10.1038/s41467-024-50148-9 (PMC11289111; doi:10.1038/s41467-024-50148-9)
Supplement: Supplementary file 3 — Source Data [file 41467_2024_50148_MOESM3_ESM.xlsx]

## Sheet: Figure_1c
Pajola et al., this work	Evidence for multi-fragmentation and mass shedding of boulders on rubble-pile binary asteroid system (65803) Didymos
Cumulative number	Cumulative number per sq km	size_m
4734	358636	0.193263
4733	358561	0.240976
4732	358485	0.252439
4731	358409	0.270724
4730	358333	0.271785
4729	358258	0.273207
4728	358182	0.278763
4727	358106	0.280468
4726	358030	0.280833
4725	357955	0.289614
4724	357879	0.292145
4723	357803	0.299123
4722	357727	0.299554
4721	357652	0.299673
4720	357576	0.302759
4719	357500	0.303742
4718	357424	0.306475
4717	357348	0.306599
4716	357273	0.32228
4715	357197	0.322676
4714	357121	0.323074
4713	357045	0.324726
4712	356970	0.325782
4711	356894	0.326016
4710	356818	0.327828
4709	356742	0.328017
4708	356667	0.328824
4707	356591	0.329277
4706	356515	0.330768
4705	356439	0.331468
4704	356364	0.331566
4703	356288	0.331884
4702	356212	0.333179
4701	356136	0.334178
4700	356061	0.340816
4699	355985	0.341423
4698	355909	0.343084
4697	355833	0.347281
4696	355758	0.347812
4695	355682	0.34811
4694	355606	0.349997
4693	355530	0.351087
4692	355455	0.351189
4691	355379	0.355724
4690	355303	0.356836
4689	355227	0.360634
4688	355152	0.361562
4687	355076	0.361662
4686	355000	0.362458
4685	354924	0.366942
4684	354848	0.368288
4683	354773	0.369201
4682	354697	0.370509
4681	354621	0.373525
4680	354545	0.375518
4679	354470	0.375853
4678	354394	0.376101
4677	354318	0.377765
4676	354242	0.381941
4675	354167	0.382901
4674	354091	0.382957
4673	354015	0.385256
4672	353939	0.385377
4671	353864	0.385892
4670	353788	0.393016
4669	353712	0.393498
4668	353636	0.395848
4667	353561	0.395949
4666	353485	0.396341
4665	353409	0.398394
4664	353333	0.398462
4663	353258	0.401054
4662	353182	0.40253
4661	353106	0.403716
4660	353030	0.405346
4659	352955	0.406354
4658	352879	0.406791
4657	352803	0.408213
4656	352727	0.408476
4655	352652	0.409232
4654	352576	0.412247
4653	352500	0.41244
4652	352424	0.415372
4651	352348	0.415807
4650	352273	0.417584
4649	352197	0.417809
4648	352121	0.418829
4647	352045	0.419842
4646	351970	0.420047
4645	351894	0.421911
4644	351818	0.42194
4643	351742	0.422618
4642	351667	0.42363
4641	351591	0.42414
4640	351515	0.425731
4639	351439	0.427537
4638	351364	0.428702
4637	351288	0.42929
4636	351212	0.42956
4635	351136	0.430864
4634	351061	0.431473
4633	350985	0.431692
4632	350909	0.436733
4631	350833	0.437785
4630	350758	0.437788
4629	350682	0.43953
4628	350606	0.440455
4627	350530	0.440516
4626	350455	0.441133
4625	350379	0.441356
4624	350303	0.442353
4623	350227	0.443483
4622	350152	0.445074
4621	350076	0.445372
4620	350000	0.445598
4619	349924	0.445729
4618	349848	0.449304
4617	349773	0.450951
4616	349697	0.451021
4615	349621	0.452202
4614	349545	0.452393
4613	349470	0.453141
4612	349394	0.453515
4611	349318	0.454545
4610	349242	0.45472
4609	349167	0.454927
4608	349091	0.455054
4607	349015	0.455482
4606	348939	0.455687
4605	348864	0.455723
4604	348788	0.457619
4603	348712	0.457766
4602	348636	0.457794
4601	348561	0.457995
4600	348485	0.4581
4599	348409	0.458323
4598	348333	0.459475
4597	348258	0.459893
4596	348182	0.460728
4595	348106	0.460787
4594	348030	0.460945
4593	347955	0.461677
4592	347879	0.461982
4591	347803	0.4625
4590	347727	0.462596
4589	347652	0.463337
4588	347576	0.463628
4587	347500	0.463747
4586	347424	0.46411
4585	347348	0.464138
4584	347273	0.464463
4583	347197	0.464574
4582	347121	0.464613
4581	347045	0.465582
4580	346970	0.465635
4579	346894	0.465759
4578	346818	0.466237
4577	346742	0.466762
4576	346667	0.467065
4575	346591	0.46752
4574	346515	0.46753
4573	346439	0.467892
4572	346364	0.467996
4571	346288	0.468222
4570	346212	0.468347
4569	346136	0.468847
4568	346061	0.46894
4567	345985	0.469172
4566	345909	0.469421
4565	345833	0.470554
4564	345758	0.471144
4563	345682	0.471983
4562	345606	0.472096
4561	345530	0.472737
4560	345455	0.473671
4559	345379	0.47436
4558	345303	0.474407
4557	345227	0.474474
4556	345152	0.474584
4555	345076	0.475288
4554	345000	0.476007
4553	344924	0.476033
4552	344848	0.477198
4551	344773	0.478996
4550	344697	0.479349
4549	344621	0.479357
4548	344545	0.479843
4547	344470	0.480033
4546	344394	0.48042
4545	344318	0.481839
4544	344242	0.481962
4543	344167	0.482211
4542	344091	0.482583
4541	344015	0.482925
4540	343939	0.483214
4539	343864	0.483582
4538	343788	0.483684
4537	343712	0.483717
4536	343636	0.484601
4535	343561	0.484617
4534	343485	0.485005
4533	343409	0.485695
4532	343333	0.485786
4531	343258	0.485873
4530	343182	0.486647
4529	343106	0.487233
4528	343030	0.487542
4527	342955	0.487722
4526	342879	0.487833
4525	342803	0.488224
4524	342727	0.48831
4523	342652	0.488485
4522	342576	0.488508
4521	342500	0.488514
4520	342424	0.488729
4519	342348	0.488912
4518	342273	0.489606
4517	342197	0.489771
4516	342121	0.490433
4515	342045	0.490483
4514	341970	0.490512
4513	341894	0.490658
4512	341818	0.490873
4511	341742	0.491524
4510	341667	0.491644
4509	341591	0.491675
4508	341515	0.492036
4507	341439	0.492084
4506	341364	0.492257
4505	341288	0.493119
4504	341212	0.493511
4503	341136	0.493548
4502	341061	0.493566
4501	340985	0.493689
4500	340909	0.494409
4499	340833	0.495197
4498	340758	0.495263
4497	340682	0.495541
4496	340606	0.496166
4495	340530	0.496867
4494	340455	0.49701
4493	340379	0.497606
4492	340303	0.498672
4491	340227	0.499229
4490	340152	0.501926
4489	340076	0.502031
4488	340000	0.502262
4487	339924	0.502334
4486	339848	0.50249
4485	339773	0.502509
4484	339697	0.50256
4483	339621	0.502678
4482	339545	0.503033
4481	339470	0.50306
4480	339394	0.503377
4479	339318	0.50391
4478	339242	0.504026
4477	339167	0.504069
4476	339091	0.504188
4475	339015	0.504591
4474	338939	0.50505
4473	338864	0.505196
4472	338788	0.505284
4471	338712	0.505506
4470	338636	0.506222
4469	338561	0.506616
4468	338485	0.506717
4467	338409	0.506804
4466	338333	0.506958
4465	338258	0.507257
4464	338182	0.507859
4463	338106	0.507991
4462	338030	0.508691
4461	337955	0.509195
4460	337879	0.509452
4459	337803	0.509761
4458	337727	0.510838
4457	337652	0.511064
4456	337576	0.511387
4455	337500	0.511728
4454	337424	0.5118
4453	337348	0.511965
4452	337273	0.512264
4451	337197	0.512381
4450	337121	0.512394
4449	337045	0.512495
4448	336970	0.512709
4447	336894	0.512908
4446	336818	0.513071
4445	336742	0.513372
4444	336667	0.513708
4443	336591	0.513775
4442	336515	0.513884
4441	336439	0.513928
4440	336364	0.513982
4439	336288	0.514048
4438	336212	0.515384
4437	336136	0.515622
4436	336061	0.515878
4435	335985	0.516159
4434	335909	0.516363
4433	335833	0.516768
4432	335758	0.517403
4431	335682	0.518386
4430	335606	0.518462
4429	335530	0.51863
4428	335455	0.518864
4427	335379	0.519529
4426	335303	0.521165
4425	335227	0.521354
4424	335152	0.521567
4423	335076	0.521701
4422	335000	0.521742
4421	334924	0.521794
4420	334848	0.52234
4419	334773	0.522391
4418	334697	0.523679
4417	334621	0.523814
4416	334545	0.52406
4415	334470	0.524554
4414	334394	0.52556
4413	334318	0.525725
4412	334242	0.527149
4411	334167	0.527762
4410	334091	0.527831
4409	334015	0.527862
4408	333939	0.528377
4407	333864	0.529191
4406	333788	0.52937
4405	333712	0.529473
4404	333636	0.529514
4403	333561	0.52985
4402	333485	0.530792
4401	333409	0.531007
4400	333333	0.531093
4399	333258	0.531289
4398	333182	0.532549
4397	333106	0.532751
4396	333030	0.532759
4395	332955	0.533266
4394	332879	0.533497
4393	332803	0.533648
4392	332727	0.53415
4391	332652	0.534684
4390	332576	0.534764
4389	332500	0.534841
4388	332424	0.535077
4387	332348	0.535133
4386	332273	0.535391
4385	332197	0.53608
4384	332121	0.536423
4383	332045	0.536549
4382	331970	0.536938
4381	331894	0.537175
4380	331818	0.537387
4379	331742	0.537419
4378	331667	0.537444
4377	331591	0.537904
4376	331515	0.538254
4375	331439	0.538295
4374	331364	0.538552
4373	331288	0.538747
4372	331212	0.538901
4371	331136	0.538944
4370	331061	0.539106
4369	330985	0.539136
4368	330909	0.539332
4367	330833	0.539667
4366	330758	0.539893
4365	330682	0.540503
4364	330606	0.540658
4363	330530	0.541218
4362	330455	0.541272
4361	330379	0.541548
4360	330303	0.542601
4359	330227	0.542723
4358	330152	0.543304
4357	330076	0.543449
4356	330000	0.544309
4355	329924	0.545057
4354	329848	0.545192
4353	329773	0.545289
4352	329697	0.545334
4351	329621	0.545382
4350	329545	0.54585
4349	329470	0.545922
4348	329394	0.546097
4347	329318	0.546181
4346	329242	0.546699
4345	329167	0.547064
4344	329091	0.547541
4343	329015	0.549346
4342	328939	0.549643
4341	328864	0.550161
4340	328788	0.550289
4339	328712	0.550725
4338	328636	0.550846
4337	328561	0.550935
4336	328485	0.551109
4335	328409	0.551301
4334	328333	0.551532
4333	328258	0.551773
4332	328182	0.552021
4331	328106	0.552868
4330	328030	0.553254
4329	327955	0.553276
4328	327879	0.553495
4327	327803	0.553907
4326	327727	0.553952
4325	327652	0.554296
4324	327576	0.554443
4323	327500	0.5548
4322	327424	0.554937
4321	327348	0.556341
4320	327273	0.556427
4319	327197	0.556572
4318	327121	0.557066
4317	327045	0.557518
4316	326970	0.557946
4315	326894	0.558055
4314	326818	0.558188
4313	326742	0.558222
4312	326667	0.558358
4311	326591	0.558706
4310	326515	0.558887
4309	326439	0.558953
4308	326364	0.559223
4307	326288	0.559279
4306	326212	0.559454
4305	326136	0.559677
4304	326061	0.559988
4303	325985	0.56057
4302	325909	0.560652
4301	325833	0.561296
4300	325758	0.562516
4299	325682	0.562741
4298	325606	0.562829
4297	325530	0.563079
4296	325455	0.563319
4295	325379	0.563516
4294	325303	0.563676
4293	325227	0.564124
4292	325152	0.564179
4291	325076	0.56434
4290	325000	0.564448
4289	324924	0.565045
4288	324848	0.565469
4287	324773	0.565749
4286	324697	0.566213
4285	324621	0.566232
4284	324545	0.566498
4283	324470	0.567363
4282	324394	0.567675
4281	324318	0.567904
4280	324242	0.567933
4279	324167	0.568214
4278	324091	0.568249
4277	324015	0.568268
4276	323939	0.568441
4275	323864	0.568551
4274	323788	0.5686
4273	323712	0.568669
4272	323636	0.568729
4271	323561	0.568887
4270	323485	0.5695
4269	323409	0.569917
4268	323333	0.569953
4267	323258	0.570077
4266	323182	0.570354
4265	323106	0.570804
4264	323030	0.571873
4263	322955	0.572109
4262	322879	0.572453
4261	322803	0.572935
4260	322727	0.57316
4259	322652	0.5739
4258	322576	0.574098
4257	322500	0.57464
4256	322424	0.57494
4255	322348	0.575121
4254	322273	0.575201
4253	322197	0.575714
4252	322121	0.57636
4251	322045	0.576637
4250	321970	0.576736
4249	321894	0.577299
4248	321818	0.577871
4247	321742	0.577874
4246	321667	0.578126
4245	321591	0.578519
4244	321515	0.57853
4243	321439	0.578714
4242	321364	0.579065
4241	321288	0.57959
4240	321212	0.57962
4239	321136	0.579847
4238	321061	0.580432
4237	320985	0.580727
4236	320909	0.581844
4235	320833	0.583041
4234	320758	0.583258
4233	320682	0.583474
4232	320606	0.583553
4231	320530	0.583927
4230	320455	0.583953
4229	320379	0.584202
4228	320303	0.584278
4227	320227	0.584451
4226	320152	0.584904
4225	320076	0.58494
4224	320000	0.585071
4223	319924	0.58534
4222	319848	0.585757
4221	319773	0.585807
4220	319697	0.585815
4219	319621	0.585954
4218	319545	0.586109
4217	319470	0.586811
4216	319394	0.5869
4215	319318	0.587027
4214	319242	0.588033
4213	319167	0.588112
4212	319091	0.588303
4211	319015	0.589105
4210	318939	0.589198
4209	318864	0.589435
4208	318788	0.589984
4207	318712	0.590099
4206	318636	0.590138
4205	318561	0.590554
4204	318485	0.590711
4203	318409	0.590935
4202	318333	0.591051
4201	318258	0.591098
4200	318182	0.591233
4199	318106	0.591559
4198	318030	0.592332
4197	317955	0.592439
4196	317879	0.593404
4195	317803	0.593528
4194	317727	0.594514
4193	317652	0.594547
4192	317576	0.594719
4191	317500	0.594814
4190	317424	0.594875
4189	317348	0.594959
4188	317273	0.595136
4187	317197	0.59532
4186	317121	0.596186
4185	317045	0.596651
4184	316970	0.596904
4183	316894	0.597149
4182	316818	0.597173
4181	316742	0.597204
4180	316667	0.597293
4179	316591	0.597376
4178	316515	0.598978
4177	316439	0.599059
4176	316364	0.599578
4175	316288	0.599667
4174	316212	0.600009
4173	316136	0.600055
4172	316061	0.60013
4171	315985	0.600622
4170	315909	0.600644
4169	315833	0.60123
4168	315758	0.601275
4167	315682	0.601307
4166	315606	0.601944
4165	315530	0.602103
4164	315455	0.602349
4163	315379	0.60263
4162	315303	0.602817
4161	315227	0.602959
4160	315152	0.603585
4159	315076	0.603845
4158	315000	0.603957
4157	314924	0.604002
4156	314848	0.604274
4155	314773	0.604765
4154	314697	0.60517
4153	314621	0.605421
4152	314545	0.6058
4151	314470	0.605882
4150	314394	0.605998
4149	314318	0.606194
4148	314242	0.606435
4147	314167	0.607766
4146	314091	0.608602
4145	314015	0.609181
4144	313939	0.609189
4143	313864	0.609316
4142	313788	0.609361
4141	313712	0.609385
4140	313636	0.609482
4139	313561	0.609639
4138	313485	0.609954
4137	313409	0.609987
4136	313333	0.610084
4135	313258	0.611029
4134	313182	0.611317
4133	313106	0.611374
4132	313030	0.611682
4131	312955	0.611913
4130	312879	0.612252
4129	312803	0.615322
4128	312727	0.615434
4127	312652	0.615996
4126	312576	0.616113
4125	312500	0.616155
4124	312424	0.616234
4123	312348	0.616269
4122	312273	0.616562
4121	312197	0.616896
4120	312121	0.617585
4119	312045	0.618259
4118	311970	0.618347
4117	311894	0.618404
4116	311818	0.618665
4115	311742	0.619049
4114	311667	0.619233
4113	311591	0.620388
4112	311515	0.620619
4111	311439	0.620788
4110	311364	0.621045
4109	311288	0.621623
4108	311212	0.621772
4107	311136	0.622748
4106	311061	0.623146
4105	310985	0.623718
4104	310909	0.623828
4103	310833	0.624913
4102	310758	0.625219
4101	310682	0.625319
4100	310606	0.625323
4099	310530	0.625794
4098	310455	0.625929
4097	310379	0.626058
4096	310303	0.626578
4095	310227	0.627428
4094	310152	0.627484
4093	310076	0.627491
4092	310000	0.627749
4091	309924	0.628163
4090	309848	0.628627
4089	309773	0.62873
4088	309697	0.628793
4087	309621	0.629442
4086	309545	0.630034
4085	309470	0.630037
4084	309394	0.630739
4083	309318	0.631448
4082	309242	0.631725
4081	309167	0.632433
4080	309091	0.632529
4079	309015	0.632641
4078	308939	0.632781
4077	308864	0.632799
4076	308788	0.633444
4075	308712	0.633763
4074	308636	0.634387
4073	308561	0.634512
4072	308485	0.63569
4071	308409	0.635913
4070	308333	0.636083
4069	308258	0.636196
4068	308182	0.636386
4067	308106	0.636531
4066	308030	0.636622
4065	307955	0.636661
4064	307879	0.636896
4063	307803	0.637934
4062	307727	0.638013
4061	307652	0.638585
4060	307576	0.63861
4059	307500	0.638646
4058	307424	0.638728
4057	307348	0.638887
4056	307273	0.639046
4055	307197	0.639772
4054	307121	0.640526
4053	307045	0.641084
4052	306970	0.641437
4051	306894	0.641616
4050	306818	0.64177
4049	306742	0.642667
4048	306667	0.642861
4047	306591	0.64327
4046	306515	0.643903
4045	306439	0.644141
4044	306364	0.644146
4043	306288	0.644262
4042	306212	0.644429
4041	306136	0.645099
4040	306061	0.64544
4039	305985	0.645501
4038	305909	0.645568
4037	305833	0.645688
4036	305758	0.645865
4035	305682	0.645956
4034	305606	0.646076
4033	305530	0.647195
4032	305455	0.647318
4031	305379	0.647415
4030	305303	0.647574
4029	305227	0.647749
4028	305152	0.64792
4027	305076	0.647943
4026	305000	0.648008
4025	304924	0.648013
4024	304848	0.648016
4023	304773	0.648708
4022	304697	0.648981
4021	304621	0.649875
4020	304545	0.649923
4019	304470	0.650194
4018	304394	0.650321
4017	304318	0.650458
4016	304242	0.650565
4015	304167	0.650845
4014	304091	0.651408
4013	304015	0.651426
4012	303939	0.651516
4011	303864	0.65161
4010	303788	0.652217
4009	303712	0.652361
4008	303636	0.652573
4007	303561	0.652578
4006	303485	0.652677
4005	303409	0.65412
4004	303333	0.654341
4003	303258	0.654766
4002	303182	0.654775
4001	303106	0.65514
4000	303030	0.656044
3999	302955	0.656611
3998	302879	0.656799
3997	302803	0.656805
3996	302727	0.6569
3995	302652	0.656939
3994	302576	0.657058
3993	302500	0.657095
3992	302424	0.65745
3991	302348	0.657554
3990	302273	0.657765
3989	302197	0.658068
3988	302121	0.658084
3987	302045	0.658181
3986	301970	0.65872
3985	301894	0.658995
3984	301818	0.659108
3983	301742	0.659172
3982	301667	0.659317
3981	301591	0.659492
3980	301515	0.659573
3979	301439	0.659721
3978	301364	0.659743
3977	301288	0.659756
3976	301212	0.659767
3975	301136	0.659825
3974	301061	0.659834
3973	300985	0.659921
3972	300909	0.660877
3971	300833	0.661326
3970	300758	0.661821
3969	300682	0.661992
3968	300606	0.662718
3967	300530	0.66288
3966	300455	0.663502
3965	300379	0.66357
3964	300303	0.663649
3963	300227	0.664063
3962	300152	0.664211
3961	300076	0.664294
3960	300000	0.664568
3959	299924	0.664876
3958	299848	0.665303
3957	299773	0.66548
3956	299697	0.665482
3955	299621	0.665909
3954	299545	0.666163
3953	299470	0.666174
3952	299394	0.666476
3951	299318	0.666576
3950	299242	0.66665
3949	299167	0.666795
3948	299091	0.666882
3947	299015	0.667541
3946	298939	0.667745
3945	298864	0.668155
3944	298788	0.668509
3943	298712	0.668621
3942	298636	0.668693
3941	298561	0.668919
3940	298485	0.669071
3939	298409	0.669275
3938	298333	0.66956
3937	298258	0.669625
3936	298182	0.66984
3935	298106	0.669852
3934	298030	0.670008
3933	297955	0.670347
3932	297879	0.670377
3931	297803	0.670526
3930	297727	0.670745
3929	297652	0.670905
3928	297576	0.671166
3927	297500	0.671193
3926	297424	0.671439
3925	297348	0.671556
3924	297273	0.67176
3923	297197	0.67183
3922	297121	0.671835
3921	297045	0.672131
3920	296970	0.672243
3919	296894	0.672277
3918	296818	0.67239
3917	296742	0.672594
3916	296667	0.67383
3915	296591	0.673863
3914	296515	0.673901
3913	296439	0.674189
3912	296364	0.6744
3911	296288	0.674732
3910	296212	0.674829
3909	296136	0.674993
3908	296061	0.675095
3907	295985	0.675351
3906	295909	0.675538
3905	295833	0.675755
3904	295758	0.675773
3903	295682	0.675831
3902	295606	0.676182
3901	295530	0.67636
3900	295455	0.676535
3899	295379	0.676678
3898	295303	0.676833
3897	295227	0.677217
3896	295152	0.677703
3895	295076	0.677999
3894	295000	0.678449
3893	294924	0.679086
3892	294848	0.679518
3891	294773	0.679538
3890	294697	0.679628
3889	294621	0.680634
3888	294545	0.68071
3887	294470	0.68101
3886	294394	0.681088
3885	294318	0.682185
3884	294242	0.682208
3883	294167	0.682345
3882	294091	0.682437
3881	294015	0.682577
3880	293939	0.682634
3879	293864	0.683165
3878	293788	0.68328
3877	293712	0.683817
3876	293636	0.68403
3875	293561	0.684229
3874	293485	0.684291
3873	293409	0.684553
3872	293333	0.68467
3871	293258	0.684715
3870	293182	0.684742
3869	293106	0.684761
3868	293030	0.685426
3867	292955	0.686456
3866	292879	0.686548
3865	292803	0.686641
3864	292727	0.687017
3863	292652	0.687208
3862	292576	0.687338
3861	292500	0.687655
3860	292424	0.687712
3859	292348	0.687716
3858	292273	0.687837
3857	292197	0.688038
3856	292121	0.688092
3855	292045	0.689229
3854	291970	0.68944
3853	291894	0.689543
3852	291818	0.689658
3851	291742	0.689727
3850	291667	0.689762
3849	291591	0.69036
3848	291515	0.690555
3847	291439	0.690793
3846	291364	0.690849
3845	291288	0.691127
3844	291212	0.691631
3843	291136	0.691794
3842	291061	0.692348
3841	290985	0.692518
3840	290909	0.692547
3839	290833	0.692567
3838	290758	0.69303
3837	290682	0.693069
3836	290606	0.693183
3835	290530	0.693638
3834	290455	0.693679
3833	290379	0.693775
3832	290303	0.694105
3831	290227	0.694166
3830	290152	0.694306
3829	290076	0.694337
3828	290000	0.694772
3827	289924	0.695211
3826	289848	0.695266
3825	289773	0.695761
3824	289697	0.6962
3823	289621	0.696362
3822	289545	0.697674
3821	289470	0.697872
3820	289394	0.698043
3819	289318	0.698121
3818	289242	0.698215
3817	289167	0.698599
3816	289091	0.698685
3815	289015	0.699121
3814	288939	0.699576
3813	288864	0.700001
3812	288788	0.700057
3811	288712	0.701589
3810	288636	0.701598
3809	288561	0.701676
3808	288485	0.701688
3807	288409	0.701931
3806	288333	0.701933
3805	288258	0.701985
3804	288182	0.701986
3803	288106	0.702111
3802	288030	0.702268
3801	287955	0.702552
3800	287879	0.702692
3799	287803	0.702802
3798	287727	0.702835
3797	287652	0.702908
3796	287576	0.702918
3795	287500	0.703378
3794	287424	0.703462
3793	287348	0.703657
3792	287273	0.703821
3791	287197	0.704147
3790	287121	0.704203
3789	287045	0.70435
3788	286970	0.70463
3787	286894	0.704686
3786	286818	0.705288
3785	286742	0.705498
3784	286667	0.705614
3783	286591	0.705731
3782	286515	0.705885
3781	286439	0.706388
3780	286364	0.707525
3779	286288	0.70768
3778	286212	0.70783
3777	286136	0.708044
3776	286061	0.708045
3775	285985	0.708057
3774	285909	0.708331
3773	285833	0.708539
3772	285758	0.70884
3771	285682	0.709131
3770	285606	0.710158
3769	285530	0.710299
3768	285455	0.710586
3767	285379	0.710674
3766	285303	0.710699
3765	285227	0.711507
3764	285152	0.711571
3763	285076	0.711652
3762	285000	0.711939
3761	284924	0.712092
3760	284848	0.712177
3759	284773	0.71295
3758	284697	0.712978
3757	284621	0.713087
3756	284545	0.713225
3755	284470	0.713293
3754	284394	0.713337
3753	284318	0.713342
3752	284242	0.713433
3751	284167	0.714
3750	284091	0.714185
3749	284015	0.714491
3748	283939	0.714596
3747	283864	0.714982
3746	283788	0.714999
3745	283712	0.715311
3744	283636	0.715756
3743	283561	0.715787
3742	283485	0.716551
3741	283409	0.716603
3740	283333	0.716994
3739	283258	0.71708
3738	283182	0.717104
3737	283106	0.717211
3736	283030	0.717443
3735	282955	0.717445
3734	282879	0.717792
3733	282803	0.717974
3732	282727	0.718175
3731	282652	0.718583
3730	282576	0.719206
3729	282500	0.719596
3728	282424	0.71968
3727	282348	0.719688
3726	282273	0.720326
3725	282197	0.720402
3724	282121	0.720524
3723	282045	0.720766
3722	281970	0.721084
3721	281894	0.721139
3720	281818	0.721209
3719	281742	0.721333
3718	281667	0.721619
3717	281591	0.722157
3716	281515	0.722508
3715	281439	0.72258
3714	281364	0.722619
3713	281288	0.722966
3712	281212	0.723082
3711	281136	0.723199
3710	281061	0.723719
3709	280985	0.724248
3708	280909	0.724657
3707	280833	0.72497
3706	280758	0.725492
3705	280682	0.725939
3704	280606	0.726075
3703	280530	0.72622
3702	280455	0.726285
3701	280379	0.726521
3700	280303	0.726566
3699	280227	0.726852
3698	280152	0.727548
3697	280076	0.728127
3696	280000	0.728144
3695	279924	0.728236
3694	279848	0.72892
3693	279773	0.729273
3692	279697	0.729422
3691	279621	0.730418
3690	279545	0.730418
3689	279470	0.730549
3688	279394	0.731289
3687	279318	0.731342
3686	279242	0.731594
3685	279167	0.732582
3684	279091	0.732781
3683	279015	0.733726
3682	278939	0.73397
3681	278864	0.7343
3680	278788	0.734768
3679	278712	0.734964
3678	278636	0.735065
3677	278561	0.735506
3676	278485	0.735545
3675	278409	0.735623
3674	278333	0.735988
3673	278258	0.736421
3672	278182	0.73666
3671	278106	0.736861
3670	278030	0.737232
3669	277955	0.738073
3668	277879	0.738262
3667	277803	0.738349
3666	277727	0.738885
3665	277652	0.739189
3664	277576	0.739369
3663	277500	0.739662
3662	277424	0.740141
3661	277348	0.740163
3660	277273	0.740326
3659	277197	0.740351
3658	277121	0.740651
3657	277045	0.740776
3656	276970	0.740793
3655	276894	0.740878
3654	276818	0.741373
3653	276742	0.741612
3652	276667	0.741755
3651	276591	0.741839
3650	276515	0.741859
3649	276439	0.74206
3648	276364	0.742623
3647	276288	0.742725
3646	276212	0.742852
3645	276136	0.743017
3644	276061	0.743128
3643	275985	0.743226
3642	275909	0.744062
3641	275833	0.744076
3640	275758	0.744158
3639	275682	0.744355
3638	275606	0.74441
3637	275530	0.744511
3636	275455	0.744526
3635	275379	0.744636
3634	275303	0.745061
3633	275227	0.745843
3632	275152	0.745846
3631	275076	0.746253
3630	275000	0.746394
3629	274924	0.746452
3628	274848	0.746749
3627	274773	0.746759
3626	274697	0.746796
3625	274621	0.74729
3624	274545	0.747613
3623	274470	0.747943
3622	274394	0.748513
3621	274318	0.748606
3620	274242	0.748765
3619	274167	0.749189
3618	274091	0.749461
3617	274015	0.749935
3616	273939	0.750043
3615	273864	0.750067
3614	273788	0.750109
3613	273712	0.750459
3612	273636	0.751201
3611	273561	0.751742
3610	273485	0.751854
3609	273409	0.752057
3608	273333	0.752085
3607	273258	0.752131
3606	273182	0.752159
3605	273106	0.752504
3604	273030	0.753121
3603	272955	0.753301
3602	272879	0.75364
3601	272803	0.754025
3600	272727	0.754083
3599	272652	0.754088
3598	272576	0.754163
3597	272500	0.754244
3596	272424	0.754269
3595	272348	0.754302
3594	272273	0.754407
3593	272197	0.754787
3592	272121	0.754956
3591	272045	0.755141
3590	271970	0.755413
3589	271894	0.755428
3588	271818	0.755464
3587	271742	0.755711
3586	271667	0.756985
3585	271591	0.756996
3584	271515	0.757053
3583	271439	0.757479
3582	271364	0.757793
3581	271288	0.757832
3580	271212	0.758073
3579	271136	0.758106
3578	271061	0.758223
3577	270985	0.75833
3576	270909	0.758345
3575	270833	0.758369
3574	270758	0.758821
3573	270682	0.758895
3572	270606	0.758916
3571	270530	0.759553
3570	270455	0.76004
3569	270379	0.760062
3568	270303	0.761979
3567	270227	0.762306
3566	270152	0.762369
3565	270076	0.762381
3564	270000	0.762505
3563	269924	0.762758
3562	269848	0.763054
3561	269773	0.763357
3560	269697	0.763533
3559	269621	0.764059
3558	269545	0.7642
3557	269470	0.764651
3556	269394	0.764677
3555	269318	0.764688
3554	269242	0.764815
3553	269167	0.764881
3552	269091	0.764906
3551	269015	0.764962
3550	268939	0.765202
3549	268864	0.765209
3548	268788	0.765439
3547	268712	0.766108
3546	268636	0.766205
3545	268561	0.766461
3544	268485	0.766534
3543	268409	0.766828
3542	268333	0.767033
3541	268258	0.767424
3540	268182	0.767683
3539	268106	0.767862
3538	268030	0.768177
3537	267955	0.768282
3536	267879	0.768478
3535	267803	0.768489
3534	267727	0.768777
3533	267652	0.768998
3532	267576	0.769155
3531	267500	0.769175
3530	267424	0.769266
3529	267348	0.769339
3528	267273	0.769713
3527	267197	0.769745
3526	267121	0.76994
3525	267045	0.770259
3524	266970	0.770889
3523	266894	0.771159
3522	266818	0.771222
3521	266742	0.771335
3520	266667	0.771399
3519	266591	0.771872
3518	266515	0.772168
3517	266439	0.773102
3516	266364	0.773548
3515	266288	0.773556
3514	266212	0.773663
3513	266136	0.773666
3512	266061	0.773746
3511	265985	0.773749
3510	265909	0.774023
3509	265833	0.774129
3508	265758	0.774219
3507	265682	0.774251
3506	265606	0.774532
3505	265530	0.774872
3504	265455	0.775184
3503	265379	0.775898
3502	265303	0.77666
3501	265227	0.777451
3500	265152	0.777568
3499	265076	0.778033
3498	265000	0.778067
3497	264924	0.778194
3496	264848	0.778324
3495	264773	0.778345
3494	264697	0.778975
3493	264621	0.779007
3492	264545	0.77913
3491	264470	0.779365
3490	264394	0.780258
3489	264318	0.781034
3488	264242	0.781332
3487	264167	0.781504
3486	264091	0.781559
3485	264015	0.781652
3484	263939	0.781699
3483	263864	0.781785
3482	263788	0.781972
3481	263712	0.782201
3480	263636	0.782272
3479	263561	0.783679
3478	263485	0.784476
3477	263409	0.784526
3476	263333	0.784561
3475	263258	0.785795
3474	263182	0.785853
3473	263106	0.785943
3472	263030	0.785954
3471	262955	0.787365
3470	262879	0.787689
3469	262803	0.788205
3468	262727	0.788226
3467	262652	0.788718
3466	262576	0.788839
3465	262500	0.789786
3464	262424	0.789872
3463	262348	0.789984
3462	262273	0.790191
3461	262197	0.790371
3460	262121	0.790419
3459	262045	0.790592
3458	261970	0.790794
3457	261894	0.790807
3456	261818	0.790867
3455	261742	0.790974
3454	261667	0.79102
3453	261591	0.791247
3452	261515	0.791263
3451	261439	0.791503
3450	261364	0.7916
3449	261288	0.792925
3448	261212	0.792955
3447	261136	0.793078
3446	261061	0.793141
3445	260985	0.793235
3444	260909	0.793496
3443	260833	0.793608
3442	260758	0.79363
3441	260682	0.793989
3440	260606	0.793994
3439	260530	0.794138
3438	260455	0.794629
3437	260379	0.794756
3436	260303	0.795031
3435	260227	0.795034
3434	260152	0.795179
3433	260076	0.795402
3432	260000	0.795468
3431	259924	0.795759
3430	259848	0.795971
3429	259773	0.796232
3428	259697	0.796404
3427	259621	0.797216
3426	259545	0.797295
3425	259470	0.797835
3424	259394	0.79787
3423	259318	0.798029
3422	259242	0.798392
3421	259167	0.798723
3420	259091	0.798836
3419	259015	0.79913
3418	258939	0.799181
3417	258864	0.799509
3416	258788	0.799631
3415	258712	0.799844
3414	258636	0.799975
3413	258561	0.800014
3412	258485	0.801269
3411	258409	0.801406
3410	258333	0.80203
3409	258258	0.802563
3408	258182	0.802582
3407	258106	0.802666
3406	258030	0.802879
3405	257955	0.803067
3404	257879	0.803103
3403	257803	0.803169
3402	257727	0.803276
3401	257652	0.803662
3400	257576	0.80367
3399	257500	0.803826
3398	257424	0.803918
3397	257348	0.804376
3396	257273	0.804413
3395	257197	0.804443
3394	257121	0.804674
3393	257045	0.804683
3392	256970	0.804995
3391	256894	0.805336
3390	256818	0.805664
3389	256742	0.805674
3388	256667	0.806061
3387	256591	0.806493
3386	256515	0.806902
3385	256439	0.807069
3384	256364	0.807098
3383	256288	0.807324
3382	256212	0.807627
3381	256136	0.808204
3380	256061	0.808233
3379	255985	0.808235
3378	255909	0.809317
3377	255833	0.809684
3376	255758	0.809781
3375	255682	0.809896
3374	255606	0.810003
3373	255530	0.810045
3372	255455	0.810363
3371	255379	0.810386
3370	255303	0.810572
3369	255227	0.810575
3368	255152	0.810798
3367	255076	0.810974
3366	255000	0.811065
3365	254924	0.811364
3364	254848	0.811427
3363	254773	0.811803
3362	254697	0.811922
3361	254621	0.812211
3360	254545	0.812579
3359	254470	0.813011
3358	254394	0.813115
3357	254318	0.813211
3356	254242	0.813299
3355	254167	0.813523
3354	254091	0.814207
3353	254015	0.814268
3352	253939	0.814305
3351	253864	0.814507
3350	253788	0.815174
3349	253712	0.81574
3348	253636	0.815957
3347	253561	0.815997
3346	253485	0.81616
3345	253409	0.816195
3344	253333	0.816324
3343	253258	0.816436
3342	253182	0.816613
3341	253106	0.817339
3340	253030	0.817421
3339	252955	0.817482
3338	252879	0.81802
3337	252803	0.818062
3336	252727	0.818079
3335	252652	0.818389
3334	252576	0.818449
3333	252500	0.818753
3332	252424	0.819329
3331	252348	0.819398
3330	252273	0.819632
3329	252197	0.819691
3328	252121	0.820345
3327	252045	0.820594
3326	251970	0.820862
3325	251894	0.820868
3324	251818	0.820872
3323	251742	0.820895
3322	251667	0.820909
3321	251591	0.82106
3320	251515	0.821125
3319	251439	0.821449
3318	251364	0.821469
3317	251288	0.82187
3316	251212	0.821978
3315	251136	0.822004
3314	251061	0.822066
3313	250985	0.822285
3312	250909	0.822371
3311	250833	0.822561
3310	250758	0.823192
3309	250682	0.823507
3308	250606	0.823759
3307	250530	0.824247
3306	250455	0.824731
3305	250379	0.824898
3304	250303	0.824987
3303	250227	0.825144
3302	250152	0.825204
3301	250076	0.825381
3300	250000	0.82548
3299	249924	0.826563
3298	249848	0.826593
3297	249773	0.826733
3296	249697	0.827653
3295	249621	0.828026
3294	249545	0.828122
3293	249470	0.828764
3292	249394	0.828919
3291	249318	0.82899
3290	249242	0.829862
3289	249167	0.829884
3288	249091	0.829975
3287	249015	0.829985
3286	248939	0.830693
3285	248864	0.830874
3284	248788	0.831156
3283	248712	0.831287
3282	248636	0.831629
3281	248561	0.831791
3280	248485	0.831802
3279	248409	0.832401
3278	248333	0.832452
3277	248258	0.832578
3276	248182	0.832581
3275	248106	0.832679
3274	248030	0.833307
3273	247955	0.833612
3272	247879	0.834019
3271	247803	0.834078
3270	247727	0.834345
3269	247652	0.834758
3268	247576	0.835449
3267	247500	0.835569
3266	247424	0.835641
3265	247348	0.836278
3264	247273	0.836676
3263	247197	0.837643
3262	247121	0.837806
3261	247045	0.837821
3260	246970	0.837874
3259	246894	0.837935
3258	246818	0.838028
3257	246742	0.838885
3256	246667	0.83923
3255	246591	0.839366
3254	246515	0.839869
3253	246439	0.840055
3252	246364	0.840462
3251	246288	0.841029
3250	246212	0.841152
3249	246136	0.84149
3248	246061	0.84173
3247	245985	0.842088
3246	245909	0.842267
3245	245833	0.842306
3244	245758	0.842344
3243	245682	0.842469
3242	245606	0.842906
3241	245530	0.842917
3240	245455	0.843319
3239	245379	0.843771
3238	245303	0.844075
3237	245227	0.844093
3236	245152	0.844609
3235	245076	0.844739
3234	245000	0.844862
3233	244924	0.844931
3232	244848	0.845745
3231	244773	0.84586
3230	244697	0.846795
3229	244621	0.847298
3228	244545	0.847341
3227	244470	0.847587
3226	244394	0.847973
3225	244318	0.848031
3224	244242	0.848347
3223	244167	0.848753
3222	244091	0.84951
3221	244015	0.849687
3220	243939	0.849829
3219	243864	0.850423
3218	243788	0.850889
3217	243712	0.8509
3216	243636	0.851068
3215	243561	0.851205
3214	243485	0.851241
3213	243409	0.851265
3212	243333	0.851737
3211	243258	0.852105
3210	243182	0.852703
3209	243106	0.852722
3208	243030	0.852836
3207	242955	0.852865
3206	242879	0.853154
3205	242803	0.853339
3204	242727	0.853419
3203	242652	0.853481
3202	242576	0.854949
3201	242500	0.855117
3200	242424	0.855149
3199	242348	0.855717
3198	242273	0.856014
3197	242197	0.856141
3196	242121	0.856341
3195	242045	0.856859
3194	241970	0.856907
3193	241894	0.856911
3192	241818	0.857086
3191	241742	0.857354
3190	241667	0.85744
3189	241591	0.858345
3188	241515	0.85837
3187	241439	0.858551
3186	241364	0.859113
3185	241288	0.859495
3184	241212	0.859521
3183	241136	0.859675
3182	241061	0.860278
3181	240985	0.86092
3180	240909	0.861333
3179	240833	0.861448
3178	240758	0.861479
3177	240682	0.861479
3176	240606	0.86152
3175	240530	0.861834
3174	240455	0.861873
3173	240379	0.86195
3172	240303	0.862095
3171	240227	0.86229
3170	240152	0.862312
3169	240076	0.862507
3168	240000	0.863891
3167	239924	0.864147
3166	239848	0.864163
3165	239773	0.864626
3164	239697	0.864891
3163	239621	0.865143
3162	239545	0.865451
3161	239470	0.865495
3160	239394	0.865564
3159	239318	0.86564
3158	239242	0.866061
3157	239167	0.866212
3156	239091	0.8667
3155	239015	0.866891
3154	238939	0.866906
3153	238864	0.866943
3152	238788	0.867155
3151	238712	0.867417
3150	238636	0.867427
3149	238561	0.867666
3148	238485	0.867675
3147	238409	0.867759
3146	238333	0.867793
3145	238258	0.867866
3144	238182	0.868025
3143	238106	0.86808
3142	238030	0.868376
3141	237955	0.868393
3140	237879	0.868609
3139	237803	0.86863
3138	237727	0.868772
3137	237652	0.869672
3136	237576	0.870427
3135	237500	0.870569
3134	237424	0.870649
3133	237348	0.870776
3132	237273	0.870969
3131	237197	0.871155
3130	237121	0.87141
3129	237045	0.871709
3128	236970	0.872068
3127	236894	0.872365
3126	236818	0.872368
3125	236742	0.872494
3124	236667	0.872506
3123	236591	0.872692
3122	236515	0.872719
3121	236439	0.872725
3120	236364	0.872755
3119	236288	0.873526
3118	236212	0.873839
3117	236136	0.874007
3116	236061	0.874125
3115	235985	0.874495
3114	235909	0.874584
3113	235833	0.875348
3112	235758	0.87543
3111	235682	0.875447
3110	235606	0.875764
3109	235530	0.875961
3108	235455	0.876142
3107	235379	0.876414
3106	235303	0.87668
3105	235227	0.87691
3104	235152	0.876913
3103	235076	0.877033
3102	235000	0.877454
3101	234924	0.877805
3100	234848	0.878074
3099	234773	0.878355
3098	234697	0.878786
3097	234621	0.878935
3096	234545	0.87894
3095	234470	0.879554
3094	234394	0.879714
3093	234318	0.880375
3092	234242	0.88121
3091	234167	0.881243
3090	234091	0.881612
3089	234015	0.881643
3088	233939	0.882046
3087	233864	0.882227
3086	233788	0.882721
3085	233712	0.883676
3084	233636	0.883809
3083	233561	0.884253
3082	233485	0.884582
3081	233409	0.884623
3080	233333	0.884688
3079	233258	0.885467
3078	233182	0.885906
3077	233106	0.885925
3076	233030	0.886264
3075	232955	0.886736
3074	232879	0.886989
3073	232803	0.887385
3072	232727	0.887731
3071	232652	0.888014
3070	232576	0.888078
3069	232500	0.888252
3068	232424	0.888306
3067	232348	0.888322
3066	232273	0.888383
3065	232197	0.888806
3064	232121	0.888841
3063	232045	0.889507
3062	231970	0.889739
3061	231894	0.889806
3060	231818	0.890267
3059	231742	0.890831
3058	231667	0.890834
3057	231591	0.891053
3056	231515	0.891589
3055	231439	0.891829
3054	231364	0.892233
3053	231288	0.892339
3052	231212	0.892785
3051	231136	0.892978
3050	231061	0.894545
3049	230985	0.895104
3048	230909	0.896388
3047	230833	0.89641
3046	230758	0.896431
3045	230682	0.896741
3044	230606	0.897136
3043	230530	0.897485
3042	230455	0.897576
3041	230379	0.897641
3040	230303	0.897784
3039	230227	0.897854
3038	230152	0.898062
3037	230076	0.898226
3036	230000	0.898296
3035	229924	0.898557
3034	229848	0.898746
3033	229773	0.898796
3032	229697	0.899111
3031	229621	0.899456
3030	229545	0.899699
3029	229470	0.899754
3028	229394	0.899848
3027	229318	0.900122
3026	229242	0.900313
3025	229167	0.900635
3024	229091	0.900781
3023	229015	0.900818
3022	228939	0.901396
3021	228864	0.901686
3020	228788	0.90214
3019	228712	0.902285
3018	228636	0.902375
3017	228561	0.902614
3016	228485	0.903003
3015	228409	0.903039
3014	228333	0.903307
3013	228258	0.904077
3012	228182	0.904091
3011	228106	0.904735
3010	228030	0.905437
3009	227955	0.905683
3008	227879	0.905786
3007	227803	0.905879
3006	227727	0.90624
3005	227652	0.906394
3004	227576	0.90679
3003	227500	0.906873
3002	227424	0.907375
3001	227348	0.907488
3000	227273	0.907797
2999	227197	0.907824
2998	227121	0.907944
2997	227045	0.907997
2996	226970	0.908004
2995	226894	0.908274
2994	226818	0.908733
2993	226742	0.908949
2992	226667	0.909377
2991	226591	0.909695
2990	226515	0.909704
2989	226439	0.909756
2988	226364	0.909823
2987	226288	0.910222
2986	226212	0.91096
2985	226136	0.911118
2984	226061	0.912096
2983	225985	0.912112
2982	225909	0.912911
2981	225833	0.912999
2980	225758	0.913171
2979	225682	0.913208
2978	225606	0.913268
2977	225530	0.913315
2976	225455	0.913827
2975	225379	0.913919
2974	225303	0.914049
2973	225227	0.915083
2972	225152	0.915875
2971	225076	0.915972
2970	225000	0.916095
2969	224924	0.916208
2968	224848	0.916329
2967	224773	0.916959
2966	224697	0.91764
2965	224621	0.917839
2964	224545	0.918111
2963	224470	0.918332
2962	224394	0.918356
2961	224318	0.919113
2960	224242	0.920014
2959	224167	0.920051
2958	224091	0.920155
2957	224015	0.920256
2956	223939	0.920699
2955	223864	0.920913
2954	223788	0.92098
2953	223712	0.921064
2952	223636	0.921878
2951	223561	0.922422
2950	223485	0.922662
2949	223409	0.923143
2948	223333	0.923468
2947	223258	0.923535
2946	223182	0.923547
2945	223106	0.923584
2944	223030	0.92378
2943	222955	0.923886
2942	222879	0.923937
2941	222803	0.924282
2940	222727	0.924324
2939	222652	0.924514
2938	222576	0.924672
2937	222500	0.92507
2936	222424	0.925072
2935	222348	0.925462
2934	222273	0.925597
2933	222197	0.92568
2932	222121	0.925916
2931	222045	0.925941
2930	221970	0.926054
2929	221894	0.927375
2928	221818	0.927633
2927	221742	0.927648
2926	221667	0.928599
2925	221591	0.92869
2924	221515	0.929348
2923	221439	0.929681
2922	221364	0.930292
2921	221288	0.930609
2920	221212	0.930859
2919	221136	0.931447
2918	221061	0.931449
2917	220985	0.931509
2916	220909	0.931777
2915	220833	0.931952
2914	220758	0.932422
2913	220682	0.93261
2912	220606	0.932692
2911	220530	0.933004
2910	220455	0.933301
2909	220379	0.933458
2908	220303	0.933487
2907	220227	0.934109
2906	220152	0.934147
2905	220076	0.934442
2904	220000	0.934889
2903	219924	0.935483
2902	219848	0.9356
2901	219773	0.935793
2900	219697	0.935853
2899	219621	0.935985
2898	219545	0.936265
2897	219470	0.936871
2896	219394	0.937259
2895	219318	0.937619
2894	219242	0.937651
2893	219167	0.937732
2892	219091	0.938032
2891	219015	0.938184
2890	218939	0.938392
2889	218864	0.938588
2888	218788	0.938793
2887	218712	0.939808
2886	218636	0.93984
2885	218561	0.939942
2884	218485	0.940396
2883	218409	0.940619
2882	218333	0.941109
2881	218258	0.941156
2880	218182	0.941629
2879	218106	0.94188
2878	218030	0.942201
2877	217955	0.942206
2876	217879	0.942386
2875	217803	0.942438
2874	217727	0.942651
2873	217652	0.942683
2872	217576	0.942853
2871	217500	0.942861
2870	217424	0.942902
2869	217348	0.943066
2868	217273	0.943167
2867	217197	0.943241
2866	217121	0.943436
2865	217045	0.943567
2864	216970	0.944299
2863	216894	0.944378
2862	216818	0.944441
2861	216742	0.944665
2860	216667	0.944801
2859	216591	0.94549
2858	216515	0.945816
2857	216439	0.945893
2856	216364	0.946133
2855	216288	0.946705
2854	216212	0.946711
2853	216136	0.947034
2852	216061	0.94719
2851	215985	0.947218
2850	215909	0.94782
2849	215833	0.947862
2848	215758	0.948155
2847	215682	0.94826
2846	215606	0.948406
2845	215530	0.949283
2844	215455	0.949335
2843	215379	0.95
2842	215303	0.95103
2841	215227	0.951058
2840	215152	0.95154
2839	215076	0.951697
2838	215000	0.951769
2837	214924	0.952481
2836	214848	0.952788
2835	214773	0.952847
2834	214697	0.953272
2833	214621	0.953272
2832	214545	0.953286
2831	214470	0.953335
2830	214394	0.953438
2829	214318	0.954753
2828	214242	0.954761
2827	214167	0.955095
2826	214091	0.955132
2825	214015	0.955705
2824	213939	0.955812
2823	213864	0.956201
2822	213788	0.956382
2821	213712	0.956484
2820	213636	0.956866
2819	213561	0.95702
2818	213485	0.957318
2817	213409	0.957743
2816	213333	0.95791
2815	213258	0.958251
2814	213182	0.958554
2813	213106	0.959052
2812	213030	0.959139
2811	212955	0.959475
2810	212879	0.959489
2809	212803	0.95949
2808	212727	0.959551
2807	212652	0.960272
2806	212576	0.960913
2805	212500	0.961231
2804	212424	0.961463
2803	212348	0.961555
2802	212273	0.961712
2801	212197	0.962062
2800	212121	0.962169
2799	212045	0.962337
2798	211970	0.962567
2797	211894	0.963203
2796	211818	0.963593
2795	211742	0.963681
2794	211667	0.964614
2793	211591	0.965198
2792	211515	0.965595
2791	211439	0.965826
2790	211364	0.965884
2789	211288	0.966395
2788	211212	0.966595
2787	211136	0.96672
2786	211061	0.96705
2785	210985	0.967109
2784	210909	0.967204
2783	210833	0.967352
2782	210758	0.96742
2781	210682	0.96759
2780	210606	0.969566
2779	210530	0.969797
2778	210455	0.969799
2777	210379	0.969904
2776	210303	0.969913
2775	210227	0.970262
2774	210152	0.970744
2773	210076	0.97158
2772	210000	0.971875
2771	209924	0.972809
2770	209848	0.972937
2769	209773	0.973325
2768	209697	0.973749
2767	209621	0.973837
2766	209545	0.974007
2765	209470	0.974388
2764	209394	0.974548
2763	209318	0.974632
2762	209242	0.974691
2761	209167	0.974959
2760	209091	0.974963
2759	209015	0.975062
2758	208939	0.975415
2757	208864	0.97557
2756	208788	0.975579
2755	208712	0.97569
2754	208636	0.976073
2753	208561	0.976149
2752	208485	0.97622
2751	208409	0.976645
2750	208333	0.976981
2749	208258	0.977119
2748	208182	0.977591
2747	208106	0.97792
2746	208030	0.978154
2745	207955	0.978484
2744	207879	0.978851
2743	207803	0.978883
2742	207727	0.979106
2741	207652	0.979294
2740	207576	0.979737
2739	207500	0.980218
2738	207424	0.980337
2737	207348	0.980934
[truncated: 2,736 more rows]

## Sheet: Figure_2a-f
size_m	latitude_deg	longitude_deg	slope_deg	acceleration_m/s2	potential_J/kg	Helio_Average_Insolation kWh/m2
0.193263	-8.82395	232.382	20.3997	4.71206e-05	-0.00223151	1.90166
0.240976	-15.6903	263.341	7.52202	5.02044e-05	-0.00335291	1.67551
0.252439	2.68747	274.064	11.2981	4.92691e-05	-0.00360359	2.06355
0.270724	-9.60121	251.298	4.38851	4.90064e-05	-0.00286284	2.00568
0.271785	1.2163	289.671	16.3113	4.87458e-05	-0.00421151	1.98548
0.273207	4.46922	261.696	19.7729	4.9458e-05	-0.00318352	2.03729
0.278763	-5.39448	266.046	12.6453	4.909e-05	-0.00330869	2.08557
0.280468	-2.13261	251.663	9.98547	4.87738e-05	-0.00282613	2.07963
0.280833	10.7635	261.317	14.4515	5.00461e-05	-0.00324031	1.80893
0.289614	7.27023	262.278	7.03518	4.97509e-05	-0.0032356	1.96043
0.292145	-11.4764	233.229	25.3628	4.77593e-05	-0.00232957	1.52075
0.299123	-4.3506	248.625	14.6975	4.91952e-05	-0.00277404	1.94983
0.299554	-7.2026	233.078	17.0529	4.68419e-05	-0.00221791	1.98959
0.299673	-51.7721	237.359	38.3567	5.21533e-05	-0.00331128	1.32888
0.302759	1.93773	265.249	8.97428	4.97336e-05	-0.00331871	2.06847
0.303742	-9.24885	257.861	8.77264	4.93224e-05	-0.00308651	1.8489
0.306475	5.99436	273.413	11.3259	4.93995e-05	-0.00358275	2.01435
0.306599	3.84097	263.524	9.1669	4.97967e-05	-0.00326781	2.0251
0.32228	-7.89569	283.98	23.3469	4.95225e-05	-0.0040269	1.99471
0.322676	-3.84997	253.1	18.6264	4.89089e-05	-0.00288066	2.09679
0.323074	4.07924	235.489	21.1566	4.63586e-05	-0.0022004	1.88839
0.324726	-7.74193	232.88	20.6724	4.69056e-05	-0.00222186	1.81547
0.325782	4.44346	271.97	13.5951	4.91823e-05	-0.00351644	2.02499
0.326016	-24.8877	271.651	6.54319	5.11709e-05	-0.00369068	1.68398
0.327828	4.2689	261.72	15.9587	4.94495e-05	-0.00318509	2.03729
0.328017	6.22224	273.424	5.32456	4.94241e-05	-0.00358558	2.01435
0.328824	-10.1302	266.769	12.5932	5.00016e-05	-0.00341721	1.82358
0.329277	-1.02467	240.868	24.3002	4.74769e-05	-0.00241249	2.05136
0.330768	-8.12768	224.68	12.0577	4.68825e-05	-0.00207775	1.85804
0.331468	-6.28781	260.329	14.8861	4.91824e-05	-0.0031424	1.94273
0.331566	6.0244	267.416	6.41772	4.97462e-05	-0.00339411	2.05308
0.331884	-9.04813	251.714	8.92675	4.90586e-05	-0.00287549	1.98191
0.333179	-16.2825	278.44	11.0097	4.97594e-05	-0.0038192	1.9913
0.334178	-24.7504	271.162	8.6732	5.11844e-05	-0.00367495	1.67801
0.340816	-11.1715	270.82	10.5453	4.98797e-05	-0.00355822	1.86656
0.341423	-8.0547	272.35	12.714	4.92707e-05	-0.00356407	1.96021
0.343084	-27.9985	268.396	19.7242	5.08163e-05	-0.00358541	1.2644
0.347281	1.40645	230.927	15.362	4.71492e-05	-0.00216317	2.01127
0.347812	-5.91355	225.845	23.7239	4.64683e-05	-0.00204663	1.91405
0.34811	-2.40595	263.761	3.67192	4.92465e-05	-0.00324709	2.07393
0.349997	5.11351	264.889	8.72211	4.97995e-05	-0.00331519	2.04398
0.351087	-11.3202	272.119	12.8318	4.98484e-05	-0.00360188	1.92262
0.351189	-16.7758	266.158	11.5025	5.01341e-05	-0.00343909	1.85723
0.355724	-5.40019	259.59	17.1778	4.89432e-05	-0.00309896	1.8572
0.356836	-22.6702	276.523	9.87444	5.06627e-05	-0.00380125	1.71174
0.360634	-9.20237	223.977	25.1232	4.68789e-05	-0.00207685	1.74157
0.361562	-29.4305	285.056	5.72768	5.05418e-05	-0.00407281	1.52872
0.361662	-7.2747	272.34	9.52638	4.93186e-05	-0.00355947	2.0807
0.362458	-32.7088	276.087	15.3452	5.12505e-05	-0.00385841	0.980244
0.366942	-4.40432	254.543	5.92392	4.88978e-05	-0.00292535	2.09316
0.368288	11.2243	267.104	6.44082	4.97667e-05	-0.00338711	1.99475
0.369201	-47.5934	279.638	26.6208	5.22964e-05	-0.0040049	1.18558
0.370509	-7.29541	250.856	11.0027	4.90956e-05	-0.00284456	2.0774
0.373525	-7.17245	254.195	12.74	4.92164e-05	-0.00295588	1.9984
0.375518	-9.01788	257.345	24.0867	4.91147e-05	-0.00305537	1.68993
0.375853	2.9994	283.543	6.28024	4.88244e-05	-0.00396528	2.01057
0.376101	-8.97806	267.083	21.7548	4.94444e-05	-0.00338435	1.58068
0.377765	-13.8297	288.756	16.0017	4.9757e-05	-0.00422538	1.57096
0.381941	-19.8342	267.762	8.78148	5.04102e-05	-0.00350867	1.77662
0.382901	-6.16974	268.327	34.5089	4.92487e-05	-0.00341152	1.79394
0.382957	-18.0619	277.727	21.4666	5.04005e-05	-0.00383736	1.5074
0.385256	1.02743	289.37	16.5603	4.87965e-05	-0.00420195	1.92342
0.385377	-8.94309	290.23	5.27015	4.88993e-05	-0.00423091	1.92625
0.385892	5.83412	267.357	6.09461	4.97481e-05	-0.00338811	2.05308
0.393016	2.54285	274.387	14.8022	4.93648e-05	-0.00362202	2.06635
0.393498	-47.2765	284.415	12.2805	5.25796e-05	-0.00415279	1.28846
0.395848	-11.1883	246.21	16.0177	4.79139e-05	-0.00264021	1.81231
0.395949	-7.12177	276.26	32.0874	4.89273e-05	-0.00369119	1.74227
0.396341	14.3029	254.342	4.267	4.99001e-05	-0.00303484	1.98023
0.398394	-13.947	277.582	6.41868	4.99369e-05	-0.00380816	1.83962
0.398462	-15.7127	279.536	16.0683	4.96035e-05	-0.00385432	1.83113
0.401054	-29.2464	269.195	13.8828	5.09254e-05	-0.00362438	1.20312
0.40253	11.551	260.343	4.68276	5.01479e-05	-0.00322	1.88428
0.403716	-23.3938	237.34	3.02572	5.00382e-05	-0.00277356	1.67935
0.405346	-15.1006	287.858	14.6901	5.00741e-05	-0.00420788	1.48532
0.406354	-24.3072	255.331	16.2991	5.0686e-05	-0.00321233	1.78013
0.406791	-25.762	296.334	18.6142	4.99639e-05	-0.00444037	1.76579
0.408213	1.42065	289.675	15.2154	4.87218e-05	-0.00421289	1.98548
0.408476	6.95516	252.075	26.5787	4.87593e-05	-0.00285522	1.56121
0.409232	-11.589	276.868	6.10746	4.97173e-05	-0.00376739	1.92704
0.412247	-8.62518	276.281	8.37783	4.93218e-05	-0.00371931	1.95713
0.41244	11.6188	267.233	10.4606	4.97409e-05	-0.00339519	2.08168
0.415372	2.99349	264.738	9.23488	4.97558e-05	-0.00330551	2.06806
0.415807	-5.11022	262.826	10.0022	4.90135e-05	-0.0032068	1.91263
0.417584	8.41442	268.836	15.9047	4.97001e-05	-0.00344004	2.00374
0.417809	-6.13062	270.769	12.2586	4.88991e-05	-0.00347483	2.03766
0.418829	-18.8651	276.413	12.2777	5.06216e-05	-0.00379972	1.92592
0.419842	3.14495	277.253	4.99349	4.91817e-05	-0.00372025	2.09024
0.420047	-7.75027	272.862	7.48488	4.9318e-05	-0.00357867	2.00591
0.421911	-1.999	252.458	8.85779	4.87956e-05	-0.00284842	2.09546
0.42194	4.34555	272.474	8.81228	4.91719e-05	-0.00353564	2.02448
0.422618	-26.2614	272.031	10.362	5.10478e-05	-0.00369373	1.70056
0.42363	-32.359	230.038	12.6494	5.03306e-05	-0.00276639	1.06051
0.42414	-3.0706	260.302	5.75589	4.89477e-05	-0.00311247	2.08339
0.425731	-3.61932	276.18	10.931	4.95059e-05	-0.00369969	2.04295
0.427537	-17.0511	275.642	10.2861	5.07445e-05	-0.00379022	1.755
0.428702	-16.844	264.223	11.7928	5.03053e-05	-0.00339173	1.77862
0.42929	6.43589	269.658	6.83059	4.9543e-05	-0.00345695	2.03702
0.42956	-29.0221	268.367	12.6668	5.09634e-05	-0.00360313	1.20732
0.430864	-7.85104	277.462	14.1556	4.95358e-05	-0.00377199	2.04619
0.431473	-8.96484	250.516	6.93803	4.89591e-05	-0.00282987	2.06709
0.431692	8.86559	262.025	19.933	4.98678e-05	-0.00324432	1.90466
0.436733	7.19582	267.257	5.44331	4.98107e-05	-0.00339576	2.03302
0.437785	-2.24522	252.739	5.60642	4.88136e-05	-0.00286216	2.09133
0.437788	-8.64607	250.679	7.6623	4.89644e-05	-0.00283433	2.05965
0.43953	-18.3189	282.927	5.69862	4.88204e-05	-0.00392915	1.85716
0.440455	-53.6217	240.28	8.388	5.26403e-05	-0.0034234	0.971584
0.440516	-2.05107	252.158	14.8857	4.88043e-05	-0.00284025	2.10055
0.441133	-1.15858	276.746	7.15546	4.9204e-05	-0.00370406	2.08837
0.441356	2.81447	273.061	10.4992	4.91535e-05	-0.00355433	2.06086
0.442353	-6.08625	225.77	21.9734	4.64832e-05	-0.00204834	1.91405
0.443483	7.57481	262.38	8.14036	4.97628e-05	-0.0032438	1.96043
0.445074	-22.0103	278.52	9.77001	5.06178e-05	-0.00387011	1.7273
0.445372	-8.95421	257.049	28.1875	4.90943e-05	-0.00304324	1.70795
0.445598	4.23466	271.371	7.86422	4.92241e-05	-0.00349288	2.01737
0.445729	-16.5782	294.733	28.0941	5.03371e-05	-0.00448652	1.27164
0.449304	-36.6471	264.601	6.0909	5.21646e-05	-0.00363947	1.24518
0.450951	10.8265	268.579	18.6714	4.96352e-05	-0.00343241	2.01136
0.451021	3.45636	260.309	12.4746	4.93189e-05	-0.00312797	2.08921
0.452202	11.4628	260.053	8.1978	5.00863e-05	-0.00320409	1.91599
0.452393	-8.25769	275.987	12.4244	4.92705e-05	-0.00370241	1.81221
0.453141	0.699801	286.797	11.8895	4.94206e-05	-0.00413378	2.00385
0.453515	5.37303	278.605	4.89901	4.92021e-05	-0.0037763	1.96781
0.454545	26.8358	251.441	8.50727	5.00493e-05	-0.00307686	1.68741
0.45472	-18.7952	267.472	13.9327	5.02942e-05	-0.00349026	1.88219
0.454927	-46.9262	283.965	10.389	5.25843e-05	-0.00414721	1.2423
0.455054	-32.4543	276.794	18.1307	5.11292e-05	-0.00386896	0.957062
0.455482	-8.94627	267.435	15.8462	4.95122e-05	-0.00339847	1.58238
0.455687	7.51003	269.321	18.3252	4.96928e-05	-0.00345689	1.92578
0.455723	-33.5596	276.722	14.3256	5.14416e-05	-0.00388752	0.998479
0.457619	2.81854	259.31	27.7927	4.91732e-05	-0.00308689	2.05014
0.457766	-17.5784	282.952	4.4092	4.88636e-05	-0.00393257	1.8311
0.457794	1.9154	288.101	20.1053	4.90193e-05	-0.0041644	2.01974
0.457995	-24.4802	235.911	13.3985	4.98985e-05	-0.00273786	1.42053
0.4581	-29.0218	267.612	17.629	5.10772e-05	-0.00359341	1.18483
0.458323	-1.50403	230.954	15.0447	4.7014e-05	-0.00215802	2.04507
0.459475	9.06747	260.361	11.0078	4.98559e-05	-0.003195	1.79882
0.459893	-32.1332	262.926	10.8834	5.20108e-05	-0.00358205	1.20807
0.460728	-6.97256	270.325	23.5116	4.92157e-05	-0.00347814	1.72003
0.460787	-9.36885	267.547	12.9814	4.96388e-05	-0.00341393	1.79318
0.460945	-6.30164	254.435	25.0322	4.90334e-05	-0.00294269	1.86598
0.461677	3.10561	288.384	3.67867	4.88042e-05	-0.00416724	2.05361
0.461982	7.33486	228.941	6.16562	4.74246e-05	-0.00216791	1.96633
0.4625	10.9718	260.312	13.3669	5.00604e-05	-0.00320932	1.81812
0.462596	-17.0353	295.515	23.2086	5.0362e-05	-0.00451541	1.20845
0.463337	-11.0842	272.121	13.4934	4.98398e-05	-0.00360138	1.73395
0.463628	-14.6223	265.04	11.0521	5.00477e-05	-0.00338846	1.84334
0.463747	-7.96414	273.041	7.09699	4.93501e-05	-0.0035901	2.00591
0.46411	2.74354	289.237	7.43078	4.86685e-05	-0.00418916	2.03169
0.464138	0.643724	263.403	20.1786	4.9452e-05	-0.00324139	2.08005
0.464463	7.40293	228.378	2.64274	4.73312e-05	-0.00215268	2.03132
0.464574	-4.50827	263.245	9.78906	4.89998e-05	-0.0032166	2.07716
0.464613	1.42156	288.229	22.548	4.90974e-05	-0.00417335	2.00886
0.465582	1.28787	254.948	12.7831	4.87323e-05	-0.00291964	2.04598
0.465635	-2.97156	263.14	8.75187	4.92259e-05	-0.00322817	2.05907
0.465759	-11.2792	271.765	10.5688	4.98911e-05	-0.00359304	1.80865
0.466237	-11.4551	270.056	11.5273	4.98133e-05	-0.00352744	1.86702
0.466762	5.039	257.813	23.6399	4.89353e-05	-0.00302313	2.01064
0.467065	-9.13624	224.385	12.7652	4.7026e-05	-0.00209255	1.85027
0.46752	-6.99026	250.748	9.24398	4.91155e-05	-0.00284341	2.0774
0.46753	-1.12527	264.143	10.3805	4.93731e-05	-0.00326462	2.05343
0.467892	5.16386	283.241	19.3131	4.85196e-05	-0.00393698	1.90639
0.467996	-31.4219	292.914	18.6291	5.0654e-05	-0.00433486	0.991966
0.468222	-8.98322	257.809	18.2759	4.92443e-05	-0.00307771	1.8489
0.468347	-8.71429	252.822	7.35147	4.9225e-05	-0.00292129	2.04188
0.468847	-8.82412	250.976	8.86216	4.89508e-05	-0.00284557	2.05944
0.46894	-21.4	276.73	10.9168	5.07173e-05	-0.00381474	1.75854
0.469172	19.9825	268.413	7.41661	5.01658e-05	-0.00351212	1.62111
0.469421	10.523	267.599	8.20687	4.98057e-05	-0.00340763	1.97382
0.470554	7.63471	228.306	2.00913	4.72744e-05	-0.00214904	2.01873
0.471144	3.98876	262.157	16.1276	4.95263e-05	-0.00320261	2.01626
0.471983	7.0872	260.994	25.2533	4.93467e-05	-0.00316665	1.78412
0.472096	5.60267	285.744	11.5953	4.89869e-05	-0.00406871	2.03812
0.472737	-31.5351	266.819	32.0224	5.14665e-05	-0.00362578	0.593164
0.473671	-32.6016	265.477	17.0325	5.19489e-05	-0.00363594	0.886288
0.47436	-4.18917	263.954	10.1755	4.91334e-05	-0.0032507	2.09417
0.474407	-2.34113	263.102	5.74193	4.91802e-05	-0.00321931	2.04989
0.474474	-7.61964	245.792	11.6118	4.82109e-05	-0.00262108	2.02239
0.474584	9.17719	261.958	17.9472	4.99167e-05	-0.00324765	1.95342
0.475288	-25.8702	272.17	4.54377	5.10808e-05	-0.00370112	1.70056
0.476007	-16.4128	278.807	7.57471	4.97796e-05	-0.00383223	1.94529
0.476033	-25.148	275.318	9.80299	5.02427e-05	-0.00373788	1.77806
0.477198	6.26204	261.054	21.7714	4.92049e-05	-0.00315253	1.99222
0.478996	-9.33355	250.359	5.74437	4.89543e-05	-0.00282605	2.06709
0.479349	0.983811	249.758	37.098	4.84878e-05	-0.00273934	1.87163
0.479357	-13.4302	264.982	17.0288	4.98632e-05	-0.00337176	1.50752
0.479843	3.36879	249.451	16.0606	4.845e-05	-0.00272997	2.07207
0.480033	-32.8064	237.424	21.7039	5.09317e-05	-0.002962	1.64038
0.48042	-7.94909	248.047	6.19202	4.86977e-05	-0.00272643	2.05587
0.481839	8.57548	260.601	15.8082	4.97791e-05	-0.00319082	1.82233
0.481962	-54.2092	239.052	12.2101	5.24942e-05	-0.00340204	0.895717
0.482211	-24.3105	235.411	13.1238	4.98068e-05	-0.00271706	1.33344
0.482583	3.22002	244.915	13.1359	4.75569e-05	-0.00254121	2.05252
0.482925	27.7384	265.244	7.41497	5.02733e-05	-0.00347865	1.49883
0.483214	-10.9687	272.512	14.0949	4.97305e-05	-0.00361041	1.81366
0.483582	-14.9695	272.865	9.10787	4.99477e-05	-0.00364082	1.92515
0.483684	-4.24505	230.02	14.7376	4.67782e-05	-0.00213601	2.0778
0.483717	-4.75392	250.561	18.2695	4.91149e-05	-0.00282507	1.86933
0.484601	-18.7511	269.623	6.34816	5.05196e-05	-0.00357375	1.83491
0.484617	-29.4116	269.574	14.3242	5.09405e-05	-0.00363867	1.20658
0.485005	-7.99489	278.881	18.7955	4.9134e-05	-0.00380386	1.8517
0.485695	-13.0558	275.998	9.77005	4.97631e-05	-0.00373947	1.86083
0.485786	4.61786	257.936	22.7387	4.88868e-05	-0.00301982	1.99132
0.485873	1.82841	274.703	21.4871	4.96487e-05	-0.00364898	1.98821
0.486647	7.72052	228.91	7.19062	4.74376e-05	-0.00217255	1.95906
0.487233	16.3437	276.834	12.1767	4.96473e-05	-0.00376428	1.94149
0.487542	13.0519	286.18	21.4112	4.86828e-05	-0.00407965	1.52873
0.487722	-10.0737	267.17	27.5694	4.98905e-05	-0.00342502	1.67216
0.487833	8.55416	267.097	6.40324	4.98772e-05	-0.00339512	2.06818
0.488224	-16.9749	280.899	19.6867	4.90231e-05	-0.00386842	1.81944
0.48831	-5.54527	259.17	21.7952	4.88758e-05	-0.00307908	1.88972
0.488485	-9.26521	306.254	10.5718	4.78171e-05	-0.0048206	1.69392
0.488508	-53.6074	246.702	22.8024	5.306e-05	-0.00355116	1.02662
0.488514	-8.96955	236.949	16.7635	4.72824e-05	-0.00234231	1.96908
0.488729	7.50647	266.376	8.39912	4.98212e-05	-0.00336739	2.01116
0.488912	15.0989	238.928	12.5778	4.94847e-05	-0.00262959	1.6829
0.489606	2.81722	288.915	8.81099	4.87183e-05	-0.00418419	2.0516
0.489771	-9.66789	224.198	9.09304	4.70326e-05	-0.00209486	1.91275
0.490433	5.77202	248.963	31.83	4.79799e-05	-0.0026953	1.91548
0.490483	-1.93484	267.512	17.0358	4.8636e-05	-0.00333077	2.07715
0.490512	-3.3028	230.293	17.8911	4.69948e-05	-0.00215261	2.06471
0.490658	2.89098	274.065	8.65747	4.92533e-05	-0.00360055	2.08436
0.490873	-17.7024	267.571	7.41955	5.02755e-05	-0.00349263	1.77531
0.491524	2.72878	244.351	10.8239	4.73732e-05	-0.00250797	2.10313
0.491644	0.0273072	265.094	11.4565	4.96376e-05	-0.00331554	2.08905
0.491675	-12.4663	281.131	14.6769	4.95321e-05	-0.00391504	2.007
0.492036	-17.8217	238.163	14.0789	4.90049e-05	-0.0026177	1.55517
0.492084	-25.5268	262.887	32.8086	5.1241e-05	-0.00345982	1.72924
0.492257	-13.5225	264.475	25.1567	4.98989e-05	-0.00335711	1.48156
0.493119	-10.7305	224.688	9.66445	4.68839e-05	-0.00210422	1.98592
0.493511	-49.3845	279.03	11.1746	5.23414e-05	-0.00397839	0.964814
0.493548	-16.6642	260.598	10.0533	5.03366e-05	-0.00328967	1.57666
0.493566	-24.0741	255.789	15.214	5.07685e-05	-0.00322785	1.6458
0.493689	-33.3212	251.803	16.8392	5.11962e-05	-0.00321726	0.954247
0.494409	0.980049	288.32	24.3705	4.91073e-05	-0.00417633	2.03645
0.495197	-7.69757	269.105	15.0706	4.93951e-05	-0.00345596	1.75014
0.495263	-11.7004	271.106	15.193	4.99972e-05	-0.00358149	1.78239
0.495541	-16.1758	275.28	18.2422	5.0504e-05	-0.00376225	1.39635
0.496166	12.8122	260.084	10.3166	5.01508e-05	-0.00321384	1.84691
0.496867	14.8763	272.66	25.9202	4.95751e-05	-0.0035949	1.46024
0.49701	-6.38411	270.748	23.3091	4.89425e-05	-0.00347971	1.79607
0.497606	3.14942	284.521	12.4431	4.88698e-05	-0.00401021	2.00717
0.498672	19.8533	244.968	11.3608	4.90013e-05	-0.00274618	1.58258
0.499229	-9.361	248.135	10.2878	4.86332e-05	-0.00273427	2.03839
0.501926	-8.13618	265.105	33.7744	4.88645e-05	-0.00327511	1.60981
0.502031	-17.3684	267.52	11.6638	5.02291e-05	-0.00348604	1.73819
0.502262	-5.6267	266.082	12.7477	4.91139e-05	-0.00330961	2.08557
0.502334	-50.8004	248.566	12.2181	5.32379e-05	-0.00356213	0.689903
0.50249	25.4371	247.305	2.57998	4.95141e-05	-0.00291788	1.68418
0.502509	10.3362	249.224	22.095	4.93815e-05	-0.00284026	1.65502
0.50256	-2.92171	230.479	20.5356	4.70639e-05	-0.00215941	1.99959
0.502678	1.94042	279.694	7.48037	4.91111e-05	-0.00381729	2.05721
0.503033	-4.30989	260.252	19.2174	4.86791e-05	-0.00309871	2.02395
0.50306	8.24225	266.728	6.92193	4.98797e-05	-0.00338378	2.06985
0.503377	-19.3278	268.368	3.65789	5.04861e-05	-0.00353226	1.87794
0.50391	-32.2545	296.755	15.6953	5.05126e-05	-0.00444352	0.873533
0.504026	2.81622	276.172	10.553	4.92436e-05	-0.00368837	2.09124
0.504069	-0.437492	254.856	16.4398	4.85159e-05	-0.00290665	2.10706
0.504188	12.7363	253.18	21.4421	4.98929e-05	-0.00299117	1.85355
0.504591	-1.86211	254.118	14.3343	4.91401e-05	-0.00292513	1.92751
0.50505	-24.6081	231.458	16.7971	5.00086e-05	-0.00269014	1.08313
0.505196	17.7705	282.115	14.536	4.96003e-05	-0.00397268	1.54315
0.505284	-8.7702	249.476	8.50502	4.89468e-05	-0.00279837	2.07741
0.505506	-8.56598	247.478	2.81575	4.85834e-05	-0.00270426	2.0538
0.506222	6.3841	264.376	7.30842	4.98063e-05	-0.00330034	2.06306
0.506616	-19.135	268.82	3.59894	5.05042e-05	-0.0035481	1.88114
0.506717	-20.2239	260.135	21.651	5.0593e-05	-0.00331466	1.56521
0.506804	1.89323	282.01	24.311	4.82076e-05	-0.00387436	1.98136
0.506958	-7.63175	267.45	9.52613	4.93114e-05	-0.00338122	1.95182
0.507257	-6.39559	268.634	35.0221	4.92056e-05	-0.00341574	1.84042
0.507859	-34.8565	277.562	8.49459	5.15811e-05	-0.00391994	1.15385
0.507991	-0.0438708	288.003	7.14406	4.91502e-05	-0.00416319	2.02344
0.508691	-14.2325	240.386	18.9491	4.89384e-05	-0.00260579	1.70248
0.509195	-9.85584	266.424	11.3443	4.99405e-05	-0.00339917	1.65854
0.509452	-0.176111	254.589	5.67189	4.84806e-05	-0.00289313	2.10706
0.509761	3.83172	239.545	6.34742	4.75576e-05	-0.00238457	2.02515
0.510838	4.00151	263.559	13.165	4.98183e-05	-0.00326967	2.0251
0.511064	5.97488	262.293	15.5512	4.96776e-05	-0.00322224	1.98208
0.511387	-1.05803	250.459	6.69999	4.85984e-05	-0.00277286	2.06468
0.511728	6.0772	270.055	8.35606	4.95865e-05	-0.00347408	2.05313
0.5118	-25.7565	288.55	8.18896	5.05221e-05	-0.00420387	1.58898
0.511965	-25.3681	257.321	12.1572	5.08951e-05	-0.00328488	1.58334
0.512264	-22.2577	277.144	13.2502	5.07007e-05	-0.00382836	1.68823
0.512381	3.18406	259.319	27.8492	4.90696e-05	-0.00307918	2.04774
0.512394	-6.81922	262.499	8.78117	4.93793e-05	-0.00322331	2.02367
0.512495	-23.1131	298.305	11.0521	5.02746e-05	-0.00454875	1.51197
0.512709	-21.7914	290.137	9.73516	4.98558e-05	-0.00424369	1.64423
0.512908	-13.0761	262.612	4.09209	4.97113e-05	-0.00328178	1.81016
0.513071	-25.8552	272.76	14.5021	5.09897e-05	-0.00371419	1.60656
0.513372	-9.24597	248.458	11.6435	4.87153e-05	-0.00275104	2.07763
0.513708	-8.28473	272.349	12.9437	4.92873e-05	-0.00356548	1.96021
0.513775	-37.9218	239.522	14.4447	5.1839e-05	-0.0031354	1.27349
0.513884	13.0912	260.331	7.39048	5.02257e-05	-0.00323127	1.85976
0.513928	-21.1611	269.97	15.1149	5.0494e-05	-0.00358154	1.62237
0.513982	6.88899	262.197	17.8203	4.97014e-05	-0.00322584	1.95449
0.514048	-8.8115	248.384	11.7097	4.87236e-05	-0.00274311	2.01144
0.515384	3.44752	273.727	6.2026	4.91814e-05	-0.00358299	2.0796
0.515622	-0.0179574	263.617	5.3776	4.94394e-05	-0.00324832	2.06953
0.515878	-19.6737	229.971	9.39281	4.86295e-05	-0.0024538	1.59724
0.516159	4.43704	262.34	13.5199	4.96874e-05	-0.00322378	1.99445
0.516363	-9.04922	273.324	9.75862	4.91395e-05	-0.00359235	1.88929
0.516768	5.81552	248.458	20.3637	4.76316e-05	-0.0026577	1.88335
0.517403	0.150431	288.595	8.89843	4.91034e-05	-0.00418969	2.05359
0.518386	-15.8586	278.475	7.06514	4.98154e-05	-0.00382609	1.9913
0.518462	-11.2526	270.421	11.2316	4.98627e-05	-0.00354607	1.78551
0.51863	10.026	268.282	9.0063	4.98015e-05	-0.00343009	2.04429
0.518864	21.4572	249.581	16.6816	5.05893e-05	-0.00303498	1.83659
0.519529	-7.6689	248.085	6.96786	4.87429e-05	-0.00273143	2.07464
0.521165	-14.3074	307.064	10.3231	4.82354e-05	-0.00482768	1.7238
0.521354	3.0853	289.071	10.9435	4.87038e-05	-0.00419096	2.03169
0.521567	-9.47645	224.373	5.31203	4.70843e-05	-0.00209963	1.92211
0.521701	7.50628	268.768	10.1545	4.97045e-05	-0.00343922	1.99251
0.521742	-7.84397	279.172	17.1949	4.92242e-05	-0.00382039	1.8517
0.521794	-9.92125	279.109	14.1949	4.94539e-05	-0.00383257	1.93508
0.52234	-29.01	265.719	7.76467	5.08396e-05	-0.0035208	1.53837
0.522391	-3.69115	278.093	15.6623	4.93211e-05	-0.00377032	2.05016
0.523679	-24.994	270.749	16.158	5.10954e-05	-0.00365616	1.75102
0.523814	3.2806	260.824	6.39847	4.943e-05	-0.00315297	2.09693
0.52406	21.9063	250.782	22.1552	5.04539e-05	-0.00306035	1.79364
0.524554	-26.615	269.369	12.9419	5.07911e-05	-0.00359738	1.50662
0.52556	-24.9333	297.74	10.2744	5.00973e-05	-0.00450175	1.72691
0.525725	-5.32418	231.272	9.07614	4.68809e-05	-0.00217629	2.09681
0.527149	8.09883	255.664	19.787	4.97264e-05	-0.00304603	1.80784
0.527762	-29.4302	284.289	5.80026	5.05575e-05	-0.00404757	1.59055
0.527831	-28.3397	267.143	10.6475	5.09746e-05	-0.00356549	1.28384
0.527862	-13.6343	293.394	24.8775	4.8915e-05	-0.00434532	1.69461
0.528377	11.0863	268.195	11.0517	4.97226e-05	-0.00342233	2.0216
0.529191	1.40327	231.381	14.1679	4.72638e-05	-0.00218099	2.02888
0.52937	2.5637	288.087	10.3502	4.88435e-05	-0.00415499	2.01844
0.529473	-20.8215	301.093	19.2181	4.98755e-05	-0.00464683	1.92506
0.529514	-24.9072	274.82	14.2748	5.03952e-05	-0.00373427	1.72707
0.52985	-32.2358	246.057	19.3962	5.15863e-05	-0.00315351	0.937355
0.530792	-9.57076	247.512	13.6564	4.84515e-05	-0.00270144	2.07705
0.531007	-29.2051	263.001	23.2544	5.11251e-05	-0.00348193	0.890959
0.531093	-27.27	289.635	8.29649	5.04285e-05	-0.00423276	1.61549
0.531289	5.9891	269.511	13.8756	4.94815e-05	-0.00344572	1.9989
0.532549	4.79	265.681	7.58047	4.98903e-05	-0.00334503	2.08436
0.532751	-29.1853	233.602	8.74087	5.05288e-05	-0.00281058	1.33031
0.532759	-26.2744	258.536	21.0525	5.07017e-05	-0.00330102	1.50429
0.533266	-27.3551	262.849	7.85753	5.0925e-05	-0.00344691	1.6183
0.533497	-46.3683	282.937	14.9251	5.2595e-05	-0.00412899	1.2642
0.533648	-3.9163	291.738	16.1345	4.89722e-05	-0.00430191	2.0384
0.53415	3.9365	279.57	9.35777	4.89988e-05	-0.00380497	2.07877
0.534684	-6.84818	252.316	16.7192	4.90377e-05	-0.0028817	1.9327
0.534764	2.09222	286.301	11.5493	4.9181e-05	-0.00409799	2.00822
0.534841	-2.59661	263.355	7.46763	4.92119e-05	-0.00323442	2.07911
0.535077	-5.42804	265.716	6.329	4.90162e-05	-0.00329299	2.09415
0.535133	-3.1171	260.759	8.02692	4.90005e-05	-0.00312984	2.07308
0.535391	-8.58944	275.571	17.8796	4.93187e-05	-0.00369334	1.90316
0.53608	-33.0585	231.559	4.07474	5.05454e-05	-0.00281462	1.36272
0.536423	-12.399	275.433	3.7261	4.97509e-05	-0.00371801	1.93363
0.536549	-8.69483	287.003	7.83755	4.8917e-05	-0.00410831	1.98406
0.536938	-12.0649	290.833	7.19141	4.92427e-05	-0.00426899	1.85875
0.537175	12.1338	261.431	6.31931	5.0255e-05	-0.00326373	1.79838
0.537387	-17.1213	304.997	7.67911	4.8965e-05	-0.00476888	1.74772
0.537419	-7.83015	275.047	26.1887	4.89418e-05	-0.00364948	1.76577
0.537444	-12.0134	281.636	20.3099	4.93817e-05	-0.00392195	1.94434
0.537904	2.31274	258.674	16.2609	4.89054e-05	-0.00304772	2.04423
0.538254	2.68403	277.261	7.97959	4.91373e-05	-0.00371798	2.0914
0.538295	-48.0519	291.195	17.8101	5.23616e-05	-0.00427808	1.33513
0.538552	7.48944	265.406	8.41271	4.97938e-05	-0.00333498	2.0885
0.538747	-11.5747	246.304	21.5148	4.79788e-05	-0.00264572	1.5922
0.538901	-9.7814	259.021	4.79644	4.94215e-05	-0.00312777	2.03819
0.538944	-0.829525	272.651	14.9366	4.92403e-05	-0.0035364	2.01839
0.539106	-15.768	263.042	8.43181	5.01712e-05	-0.00334131	1.61813
0.539136	-8.21057	253.215	9.68704	4.93194e-05	-0.00293973	2.0447
0.539332	-4.05696	253.493	18.1243	4.88769e-05	-0.0028893	2.10024
0.539667	-17.9258	282.315	4.95784	4.88569e-05	-0.0039067	1.90073
0.539893	-3.5925	288.491	9.85355	4.89085e-05	-0.00416743	2.00006
0.540503	-6.60386	260.305	18.0918	4.9286e-05	-0.00314863	1.86647
0.540658	2.79172	278.849	8.43397	4.91159e-05	-0.00377875	2.05677
0.541218	-28.9637	272.938	18.2752	5.04916e-05	-0.003698	1.5223
0.541272	-7.40301	251.67	7.37024	4.90285e-05	-0.00286473	2.05956
0.541548	-9.80386	267.522	27.623	4.97625e-05	-0.00342595	1.61033
0.542601	-3.7274	260.644	9.7376	4.89657e-05	-0.00313044	2.02927
0.542723	-2.51675	260.821	7.85986	4.89482e-05	-0.00312986	2.09323
0.543304	-1.7208	260.446	7.50654	4.89918e-05	-0.00311583	2.08805
0.543449	9.0253	254.941	19.4978	4.99973e-05	-0.00304949	1.71652
0.544309	5.01375	278.56	7.39584	4.91526e-05	-0.0037718	2.00472
0.545057	-22.8354	276.947	5.81645	5.06759e-05	-0.00381893	1.74745
0.545192	3.92418	264.188	8.88517	4.98469e-05	-0.00329431	2.06062
0.545289	-8.806	279.452	19.524	4.95085e-05	-0.00384846	1.70192
0.545334	-7.25452	253.683	11.5758	4.92772e-05	-0.00294558	1.92215
0.545382	-21.2141	247.86	15.3659	4.95098e-05	-0.00290079	1.53483
0.54585	-9.35027	277.419	21.1632	4.94641e-05	-0.00376897	1.85499
0.545922	-25.6488	271.991	6.2591	5.11245e-05	-0.00369825	1.65845
0.546097	-22.2654	278.175	9.01882	5.06869e-05	-0.00386333	1.74295
0.546181	-1.39055	229.483	11.6333	4.68018e-05	-0.00211405	2.07447
0.546699	28.5288	253.637	13.715	5.00683e-05	-0.00315101	1.38929
0.547064	1.57989	245.388	28.1393	4.83188e-05	-0.00259443	1.95126
0.547541	-12.1648	271.46	9.7665	5.00295e-05	-0.00359601	1.96072
0.549346	-27.3395	243.996	15.8247	5.04726e-05	-0.00296349	1.15137
0.549643	-2.66174	232.889	2.74257	4.77073e-05	-0.00225336	2.06363
0.550161	0.795168	246.028	8.27716	4.87137e-05	-0.00264007	2.01312
0.550289	-5.34269	245.922	19.3538	4.81976e-05	-0.00261282	2.03924
0.550725	-34.8367	225.342	3.66582	5.04308e-05	-0.00276324	1.29151
0.550846	-7.66697	268.425	9.09221	4.93296e-05	-0.00342263	2.02655
0.550935	7.08207	265.803	7.72003	4.98076e-05	-0.00334702	2.02321
0.551109	-1.55934	265.078	7.68537	4.93461e-05	-0.00329486	2.07237
0.551301	-14.1222	264.742	15.0492	4.99792e-05	-0.00337578	1.78239
0.551532	-23.2203	271.8	23.5739	5.08319e-05	-0.00366355	1.30048
0.551773	4.70636	278.425	10.23	4.91085e-05	-0.00376264	2.00472
0.552021	-1.69414	275.204	8.40576	4.96921e-05	-0.00367516	2.03966
0.552868	6.02254	261.893	15.9959	4.95909e-05	-0.00320551	2.01236
0.553254	-3.26222	247.629	13.4597	4.90625e-05	-0.00272514	1.92834
0.553276	-14.5679	276.864	6.7242	4.99371e-05	-0.00378441	1.84555
0.553495	-13.8964	277.885	5.97792	4.99069e-05	-0.00382117	1.83847
0.553907	-12.5654	282.367	13.3913	4.91925e-05	-0.00394314	1.71544
0.553952	-6.25989	237.38	20.7183	4.79299e-05	-0.00237665	2.05509
0.554296	29.4959	247.416	3.65941	4.98733e-05	-0.00299104	1.4667
0.554443	3.32503	277.591	5.2087	4.91467e-05	-0.00373227	2.05667
0.5548	-3.32439	266.161	9.6021	4.89606e-05	-0.00330881	1.99276
0.554937	-8.21532	264.599	29.2201	4.90328e-05	-0.00326656	1.73485
0.556341	-21.17	269.102	10.2584	5.05123e-05	-0.0035554	1.60014
0.556427	2.95353	267.744	11.4117	4.96306e-05	-0.00339275	2.02174
0.556572	-24.8264	284.752	6.22701	5.04884e-05	-0.00407503	1.51638
0.557066	-11.8152	224.756	16.7747	4.69968e-05	-0.00212582	1.67563
0.557518	-8.27974	266.007	28.4228	4.89672e-05	-0.00331546	1.55798
0.557946	-12.2176	275.071	7.46075	4.9738e-05	-0.00370083	1.92415
0.558055	-2.924	253.275	6.68928	4.89586e-05	-0.00288678	2.07935
0.558188	-2.38502	244.043	15.7006	4.80866e-05	-0.00254371	2.07495
0.558222	2.14098	279.668	10.7287	4.91027e-05	-0.00381535	2.05721
0.558358	-13.2619	233.541	23.0966	4.83853e-05	-0.00240911	1.60217
0.558706	19.2811	260.726	15.5202	5.02342e-05	-0.00328592	1.53235
0.558887	-4.61672	260.827	9.50093	4.88742e-05	-0.00313306	2.04931
0.558953	-8.75964	251.494	7.75654	4.90441e-05	-0.00286738	1.97454
0.559223	-9.83051	266.019	14.7926	4.98693e-05	-0.00337766	1.81508
0.559279	-3.06105	247.231	18.3824	4.89634e-05	-0.00270842	1.91323
0.559454	2.8184	261.897	13.2064	4.95554e-05	-0.00319837	2.09073
0.559677	2.9954	285.417	6.46896	4.89644e-05	-0.00405034	2.02074
0.559988	20.688	247.819	33.652	5.03016e-05	-0.00295331	1.66973
0.56057	-7.49941	223.914	25.5486	4.63421e-05	-0.00201977	1.73256
0.560652	-16.6283	214.723	31.6181	4.70551e-05	-0.00205331	1.3184
0.561296	-21.8111	270.435	17.7652	5.06093e-05	-0.00360576	1.5073
0.562516	-3.37063	226.332	21.5315	4.62057e-05	-0.00202307	1.93825
0.562741	3.4863	288.346	12.8228	4.87339e-05	-0.00415461	2.02417
0.562829	8.31059	261.722	12.7304	4.98278e-05	-0.00323162	1.84023
0.563079	-8.40771	250.714	13.6958	4.90046e-05	-0.00283618	2.08452
0.563319	-12.756	281.141	13.2297	4.95005e-05	-0.00391268	2.007
0.563516	22.0981	249.807	22.4865	5.04369e-05	-0.00303014	1.94887
0.563676	-22.8617	237.66	13.2136	4.99348e-05	-0.00276745	1.45985
0.564124	-10.9163	272.223	15.5375	4.97772e-05	-0.00360316	1.73704
0.564179	-27.2821	231.348	12.002	5.06345e-05	-0.00277994	1.30342
0.56434	-25.2005	271.298	12.0602	5.11269e-05	-0.00367468	1.78607
0.564448	-10.7378	253.502	11.1458	4.95161e-05	-0.00297563	1.86209
0.565045	0.108441	268.297	26.9066	4.93701e-05	-0.00340116	1.87661
0.565469	-24.0361	273.41	28.387	5.05324e-05	-0.00369415	1.38556
0.565749	-25.4092	272.675	12.5619	5.10498e-05	-0.00371249	1.60656
0.566213	0.205952	288.064	8.26095	4.91488e-05	-0.00416769	2.01994
0.566232	-19.277	241.066	6.04085	4.9389e-05	-0.00273325	1.75596
0.566498	-11.2597	232.163	19.2851	4.74729e-05	-0.00228216	1.68985
0.567363	-18.8315	244.05	19.316	4.92241e-05	-0.00277461	1.87105
0.567675	7.64885	285.541	16.322	4.86837e-05	-0.00404113	1.97948
0.567904	-10.207	247.975	19.5451	4.84149e-05	-0.00271918	1.97648
0.567933	-9.19788	250.839	4.60895	4.89641e-05	-0.00284283	2.01715
0.568214	-12.1789	235.799	24.0031	4.83122e-05	-0.00243646	1.50942
0.568249	-14.924	269.985	12.3828	4.98899e-05	-0.00353591	1.94585
0.568268	-52.2404	237.687	39.3732	5.22184e-05	-0.00333188	1.26915
0.568441	-21.7663	261.222	24.1779	5.07258e-05	-0.00335326	1.31113
0.568551	-4.74051	265.408	14.8849	4.90526e-05	-0.00328745	2.10342
0.5686	-8.45641	255.298	12.1269	4.93329e-05	-0.00300412	1.9562
0.568669	-10.3378	253.722	15.0967	4.94714e-05	-0.00297903	1.86861
0.568729	-52.5065	275.388	11.4419	5.14705e-05	-0.00383064	1.26292
0.568887	-32.8184	264.945	21.555	5.20078e-05	-0.00363086	0.864532
0.5695	4.82818	261.916	22.0433	4.96172e-05	-0.00320365	1.94186
0.569917	-2.87128	291.249	5.97829	4.91698e-05	-0.00429239	2.04934
0.569953	-5.07482	235.029	15.6227	4.74785e-05	-0.00228777	1.97897
0.570077	3.57079	263.427	6.6816	4.97563e-05	-0.00326118	2.0502
0.570354	4.73392	283.807	16.7893	4.87529e-05	-0.00397778	1.93586
0.570804	-25.6983	270.649	24.623	5.08798e-05	-0.0036366	1.88009
0.571873	4.56427	279.844	12.5335	4.88667e-05	-0.00380944	2.08949
0.572109	-6.58671	262.164	6.68036	4.93418e-05	-0.00321049	1.99278
0.572453	21.1866	259.698	15.0402	5.01568e-05	-0.00325957	1.80274
0.572935	-9.60965	278.294	15.0499	4.93504e-05	-0.00379577	1.8996
0.57316	-16.7527	254.66	9.83388	4.98337e-05	-0.00307111	1.84894
0.5739	-24.3975	279.397	7.78979	5.06617e-05	-0.00390137	1.66675
0.574098	-26.0491	288.604	7.74509	5.04938e-05	-0.00420408	1.57351
0.57464	2.7156	260.937	9.14129	4.94588e-05	-0.00315802	2.09136
0.57494	4.76259	264.556	14.6977	4.98582e-05	-0.00330852	2.06851
0.575121	11.0125	268.88	17.6763	4.95367e-05	-0.00343446	2.01909
0.575201	-9.242	247.388	10.3084	4.85181e-05	-0.00270176	2.0513
0.575714	-21.3417	298.805	16.85	5.01459e-05	-0.00457503	1.88289
0.57636	-13.8441	264.434	16.4605	4.99987e-05	-0.00336621	1.48156
0.576637	6.18734	267.18	5.56624	4.9759e-05	-0.00338366	2.06726
0.576736	-7.67279	247.427	20.8793	4.8541e-05	-0.00269783	2.07669
0.577299	22.6297	259.905	11.9897	4.99542e-05	-0.00325685	1.81692
0.577871	-15.3559	227.351	15.6646	4.75511e-05	-0.00225892	1.63076
0.577874	-32.2984	280.202	14.8488	5.08814e-05	-0.0039409	1.42165
0.578126	-26.516	260.492	13.1399	5.05775e-05	-0.00334595	1.40916
0.578519	-0.954593	245.605	21.2384	4.85208e-05	-0.00261632	2.01045
0.57853	-17.9766	267.667	7.12874	5.02909e-05	-0.00349335	1.77531
0.578714	-6.68653	269.904	20.5912	4.90796e-05	-0.00345478	1.71956
0.579065	-14.3756	281.661	11.3188	4.93581e-05	-0.00392477	2.00003
0.57959	-33.905	232.681	6.83873	5.07769e-05	-0.00286069	1.62002
0.57962	-2.48226	291.406	5.98206	4.91368e-05	-0.00429791	2.0427
0.579847	-16.8846	256.933	26.8621	4.96111e-05	-0.00312426	1.68873
0.580432	3.5647	239.7	13.1465	4.75258e-05	-0.00238611	2.02904
0.580727	-1.52533	254.687	20.8958	4.90342e-05	-0.00293857	1.96176
0.581844	5.70723	285.267	15.777	4.89543e-05	-0.00404687	1.97713
0.583041	-4.00089	263.568	15.251	4.9161e-05	-0.00324114	2.08624
0.583258	8.73541	260.863	11.6939	4.98699e-05	-0.00320892	1.82233
0.583474	-34.4084	244.945	16.614	5.16976e-05	-0.00315389	1.55523
0.583553	-9.42866	223.874	27.4196	4.68089e-05	-0.00207103	1.84068
0.583927	-17.767	279.739	10.9167	4.99523e-05	-0.00387287	1.5625
0.583953	19.4912	266.41	13.2014	5.03213e-05	-0.00346216	1.7346
0.584202	3.91491	261.379	8.02247	4.94138e-05	-0.00317036	2.09416
0.584278	22.4136	251.409	14.6533	5.0287e-05	-0.00305964	1.88674
0.584451	20.6824	265.375	14.762	5.00666e-05	-0.00341074	1.95255
0.584904	-14.8384	274.722	18.8914	4.99751e-05	-0.00370774	1.65555
0.58494	22.6947	244.86	13.6079	4.91084e-05	-0.00278617	1.45548
0.585071	15.8869	253.499	13.157	4.9679e-05	-0.00300224	1.91643
0.58534	11.5665	267.959	19.0091	4.96774e-05	-0.00341548	2.07624
0.585757	-46.823	291.718	22.554	5.24028e-05	-0.00432031	1.41338
0.585807	-13.6182	288.206	18.9908	4.96435e-05	-0.00419623	1.52359
0.585815	-18.7969	265.358	4.62349	5.01944e-05	-0.00341744	1.92113
0.585954	-23.1706	278.228	6.2399	5.06267e-05	-0.00385848	1.68416
0.586109	-14.7756	278.653	10.876	4.98866e-05	-0.00384451	1.97401
0.586811	-2.01686	301.543	6.13862	4.73357e-05	-0.00463255	1.87418
0.5869	-8.05773	266.412	20.1128	4.89961e-05	-0.00332695	1.86483
0.587027	-2.91262	277.552	16.4962	4.93646e-05	-0.00374645	2.04983
0.588033	1.74368	275.147	29.1313	4.95804e-05	-0.00366421	1.97663
0.588112	-6.97463	276.776	34.7806	4.91718e-05	-0.00372362	1.6665
0.588303	-27.1141	264.798	10.8467	5.09174e-05	-0.00349341	1.83078
0.589105	-20.7414	278.569	12.8876	5.06581e-05	-0.00387559	1.6381
0.589198	3.12141	263.27	21.2105	4.96374e-05	-0.00324744	1.96896
0.589435	-1.3401	253.946	27.7249	4.89196e-05	-0.00290704	1.88439
0.589984	-12.0899	272.71	14.2998	4.99515e-05	-0.00363388	1.77318
0.590099	-16.4933	253.585	6.92833	4.98842e-05	-0.00303834	1.90503
0.590138	-2.52898	237.637	27.1386	4.6508e-05	-0.00226998	1.84174
0.590554	-22.0346	299.361	28.047	4.98318e-05	-0.00456944	1.87139
0.590711	3.07127	253.696	15.3235	4.86795e-05	-0.00287421	2.06576
0.590935	-11.4031	265.572	33.3088	4.95063e-05	-0.00334929	1.88409
0.591051	2.90165	284.93	12.6537	4.89654e-05	-0.00403194	2.00178
0.591098	2.12903	242.585	14.5154	4.70166e-05	-0.00243248	2.06471
0.591233	3.59785	240.21	17.1556	4.73989e-05	-0.0023935	1.99391
0.591559	-14.255	263.001	8.54798	4.99293e-05	-0.00331605	1.81758
0.592332	-7.4334	272.649	8.56541	4.93214e-05	-0.00357143	2.00896
0.592439	7.52894	221.759	25.6517	4.70911e-05	-0.0020488	1.70921
0.593404	13.0886	257.422	8.97071	5.00638e-05	-0.00312717	1.87541
0.593528	9.80055	287.952	16.6103	4.8381e-05	-0.00413741	1.77669
0.594514	-10.6996	236.098	31.3449	4.75593e-05	-0.00236682	1.46225
0.594547	6.64464	264.822	5.77427	4.98491e-05	-0.00331679	2.03033
0.594719	-30.6733	232.706	9.51021	5.05129e-05	-0.00280869	1.61269
0.594814	1.07866	261.665	15.6686	4.94586e-05	-0.00318464	2.00594
0.594875	25.9257	247.609	7.96708	4.95286e-05	-0.00293166	1.60103
0.594959	-18.7642	231.176	21.0652	4.83744e-05	-0.00244705	1.4534
0.595136	-24.0685	279.2	7.30752	5.06546e-05	-0.00389508	1.66675
0.59532	-3.26796	260.349	6.61931	4.89504e-05	-0.00311507	2.07308
0.596186	-10.7811	231.691	32.0378	4.69991e-05	-0.0022324	1.57177
0.596651	8.97833	269.884	17.4758	4.98769e-05	-0.00348986	1.98542
0.596904	-12.3651	265.886	15.2416	4.96237e-05	-0.00337355	1.75683
0.597149	4.37675	237.186	11.1104	4.68713e-05	-0.00227866	2.09528
0.597173	-12.4109	296.262	15.9176	4.84709e-05	-0.00443865	1.57878
0.597204	-14.7926	266.444	11.8081	4.99303e-05	-0.0034234	1.83017
0.597293	-16.2921	265.704	12.2219	5.01011e-05	-0.00341741	1.90414
0.597376	8.30367	260.171	18.5815	4.96282e-05	-0.00316706	1.79577
0.598978	3.66931	280.788	23.6562	4.85861e-05	-0.00383942	1.85629
0.599059	-33.6478	277.682	15.9927	5.14138e-05	-0.00391417	1.04202
0.599578	-32.6285	297.581	21.5438	5.03816e-05	-0.0044592	0.748878
0.599667	3.10907	262.794	13.4607	4.96195e-05	-0.00323488	1.96269
0.600009	-20.654	270.285	7.21189	5.04062e-05	-0.00358575	1.85111
0.600055	-16.1175	267.415	14.1749	5.00092e-05	-0.00346671	1.57229
0.60013	-13.8195	271.735	7.65559	4.99505e-05	-0.00359675	1.96505
0.600622	9.59421	278.466	17.7518	4.96436e-05	-0.00380589	1.76894
0.600644	-0.0659308	250.213	22.4412	4.8556e-05	-0.00276223	2.05736
0.60123	-0.0296857	249.644	28.9773	4.82618e-05	-0.00272578	2.0104
0.601275	-46.0637	286.651	17.1045	5.24877e-05	-0.00421379	1.37312
0.601307	6.55062	273.575	20.4173	4.9335e-05	-0.00358937	2.04825
0.601944	-8.05377	220.813	15.3865	4.52492e-05	-0.00190054	1.94471
0.602103	-34.169	278.323	20.6185	5.13954e-05	-0.00392668	1.25788
0.602349	-24.0865	254.985	8.58171	5.06404e-05	-0.00319734	1.74001
0.60263	8.13992	268.807	14.8469	4.97031e-05	-0.00343823	2.00374
0.602817	-2.32282	279.323	8.46745	4.9336e-05	-0.00381879	2.09357
0.602959	20.1696	263.991	25.0937	4.99697e-05	-0.00336449	2.07299
0.603585	-5.8803	247.208	23.6577	4.87966e-05	-0.00270236	2.03529
0.603845	-0.875639	264.236	14.1172	4.94697e-05	-0.0032767	2.05343
0.603957	10.5373	268.241	8.11167	4.97507e-05	-0.00342659	1.97694
0.604002	-7.72989	234.967	14.7235	4.71404e-05	-0.00227549	2.08943
0.604274	-9.60109	251.854	7.22337	4.90664e-05	-0.00288417	2.00713
0.604765	-29.9602	225.842	9.87587	4.95887e-05	-0.00259765	1.31816
0.60517	-11.1095	249.501	11.7108	4.85445e-05	-0.00278187	2.08957
0.605421	-4.56012	298.18	18.4567	4.80317e-05	-0.00451681	1.90701
0.6058	-7.52396	276.439	26.6223	4.91404e-05	-0.00371105	1.77099
0.605882	0.735359	256.412	5.01549	4.85731e-05	-0.00296007	2.10694
0.605998	-33.2299	266.805	9.74427	5.20013e-05	-0.00368042	1.35278
0.606194	-1.70935	226.99	21.3997	4.62823e-05	-0.00203019	1.96885
0.606435	21.4386	250.482	16.0097	5.05768e-05	-0.00306144	1.78625
0.607766	-3.79174	247.213	10.0606	4.91045e-05	-0.00271909	1.97831
0.608602	-5.65934	259.515	20.3309	4.89909e-05	-0.00309894	1.90616
0.609181	-11.4467	280.409	5.55455	4.97701e-05	-0.00390483	1.91411
0.609189	-20.0821	298.36	18.8369	5.03816e-05	-0.00459248	1.82061
0.609316	5.30845	279.223	14.7937	4.90565e-05	-0.00379587	2.00934
0.609361	-2.98666	266.391	9.84489	4.89448e-05	-0.00331324	1.99276
0.609385	-11.9924	267.932	20.0402	4.98439e-05	-0.00345591	2.03993
0.609482	17.8052	282.421	11.9533	4.95877e-05	-0.00398282	1.60245
0.609639	-8.87923	252.172	4.98937	4.91485e-05	-0.00289944	2.01415
0.609954	27.7954	243.971	10.7139	4.96989e-05	-0.00288846	1.29556
0.609987	-23.0808	231.895	26.2451	4.95349e-05	-0.00262893	0.900283
0.610084	-23.6589	295.162	8.96235	5.04054e-05	-0.00444478	1.47346
0.611029	-20.2106	278.675	12.52	5.0582e-05	-0.00387016	1.53385
0.611317	-3.11305	289.988	10.5472	4.92249e-05	-0.00424669	2.01393
0.611374	-10.0037	236.229	20.1192	4.71314e-05	-0.00232867	1.50355
0.611682	-47.2778	278.833	27.1331	5.22179e-05	-0.0039804	1.25466
0.611913	-4.28907	264.364	5.63454	4.91468e-05	-0.00326557	2.09674
0.612252	-23.9973	233.472	22.3081	4.97463e-05	-0.00267804	1.07727
0.615322	-15.8315	276.594	26.6796	5.02206e-05	-0.00379429	1.57737
0.615434	-9.92693	260.529	9.06968	4.95869e-05	-0.00318839	1.79649
0.615996	11.0943	260.845	10.8498	5.01116e-05	-0.00323343	1.86918
0.616113	-37.4632	277.167	8.42381	5.19691e-05	-0.00393368	1.13129
0.616155	-20.0429	239.522	10.8676	4.92969e-05	-0.00270406	1.63083
0.616234	-16.2907	264.164	16.9247	5.02604e-05	-0.00338322	1.82405
0.616269	-6.73803	250.987	12.8217	4.91421e-05	-0.00285097	2.03168
0.616562	4.20368	258.219	20.5465	4.88498e-05	-0.00302631	1.93997
0.616896	-25.14	252.045	11.6682	5.04238e-05	-0.00311035	1.66444
0.617585	27.9444	250.15	6.24437	4.97363e-05	-0.00303407	1.73658
0.618259	-17.5452	241.444	6.04919	4.93008e-05	-0.00270693	1.76446
0.618347	11.1371	262.639	29.3618	4.98096e-05	-0.00326671	1.80897
0.618404	-24.8763	272.167	11.7009	5.11049e-05	-0.00370341	1.48504
0.618665	-18.2474	260.247	14.3051	5.03967e-05	-0.00328992	1.70012
0.619049	-18.1421	268.786	9.50676	5.04389e-05	-0.00354533	1.70215
0.619233	-7.03882	246.489	16.7215	4.8429e-05	-0.00265427	2.07344
0.620388	7.42059	286.26	12.7354	4.87525e-05	-0.00407987	1.96571
0.620619	16.5314	275.667	3.94024	4.97491e-05	-0.00372933	1.91899
0.620788	-8.90296	275.181	17.5033	4.93741e-05	-0.0036819	1.76004
0.621045	-26.596	231.405	10.3162	5.05797e-05	-0.00277377	1.12096
0.621623	6.70763	257.049	28.1168	4.90397e-05	-0.00302687	1.72097
0.621772	-16.9701	241.34	6.05595	4.92986e-05	-0.00269643	1.78
0.622748	-46.6284	290.601	27.0218	5.24097e-05	-0.00429692	1.3687
0.623146	6.53578	285.009	16.7157	4.86611e-05	-0.00401691	1.94888
0.623718	-12.0367	224.429	21.4194	4.69633e-05	-0.00212098	1.73243
0.623828	20.3559	253.326	21.0475	4.97411e-05	-0.00303724	1.43053
0.624913	-8.83147	282.18	24.6405	4.94301e-05	-0.00394956	1.73764
0.625219	-5.49778	262.795	16.6336	4.90886e-05	-0.00321277	1.91263
0.625319	-15.2544	263.386	19.9134	5.01392e-05	-0.00334905	1.59395
0.625323	-20.6137	299.427	27.7825	5.01647e-05	-0.00461444	1.94343
0.625794	-12.4835	245.421	24.7506	4.82178e-05	-0.00264967	1.50706
0.625929	-7.68187	246.276	7.72798	4.83334e-05	-0.00264359	2.07051
0.626058	7.97749	262.36	11.8732	4.97671e-05	-0.00324264	1.98633
0.626578	-23.6135	302.995	6.33426	4.93818e-05	-0.0046535	1.4031
0.627428	-19.8594	268.696	7.53541	5.04695e-05	-0.00353945	1.89359
0.627484	-15.4604	278.725	9.20103	4.97949e-05	-0.00384062	1.98038
0.627491	-13.7684	266.396	15.3936	4.97725e-05	-0.00340573	1.89785
0.627749	7.16704	269.714	10.3157	4.95767e-05	-0.00346069	1.95433
0.628163	1.3703	282.364	24.6914	4.82116e-05	-0.00389376	1.89168
0.628627	-22.5402	278.109	4.2146	5.06933e-05	-0.00385982	1.66763
0.62873	-0.471688	231.26	12.813	4.69592e-05	-0.00215827	2.07734
0.628793	14.0679	254.861	10.0837	4.99681e-05	-0.00305495	1.99403
0.629442	-5.6684	302.203	6.28949	4.74805e-05	-0.00466182	1.85381
0.630034	-25.0339	279.592	20.8177	5.05498e-05	-0.0038998	1.96597
0.630037	1.98414	289.419	9.60967	4.86658e-05	-0.00420275	1.98544
0.630739	-5.62739	225.582	32.5676	4.62655e-05	-0.00202787	1.92499
0.631448	14.1161	257.719	9.83115	5.00887e-05	-0.00314708	1.80695
0.631725	0.790102	267.119	11.0868	4.974e-05	-0.0033858	2.03843
0.632433	7.32447	260.559	27.6073	4.93262e-05	-0.00314976	1.6689
0.632529	6.61568	268.598	18.6664	4.95546e-05	-0.00341913	1.98115
0.632641	-9.09363	305.905	10.3767	4.78262e-05	-0.00480832	1.68028
0.632781	-10.2637	287.572	11.5262	4.92911e-05	-0.00414897	1.79397
0.632799	-11.6518	268.268	20.6953	4.98675e-05	-0.00346718	2.01416
0.633444	-15.1979	267.494	19.9706	4.97196e-05	-0.00344337	1.78957
0.633763	-1.35699	251.734	11.035	4.88094e-05	-0.00282938	2.08507
0.634387	12.1919	266.338	13.0291	4.9392e-05	-0.00335001	2.05401
0.634512	23.8973	249.776	17.6452	4.98568e-05	-0.00299011	1.92473
0.63569	-37.0606	276.772	11.8643	5.19736e-05	-0.00392879	1.36328
0.635913	6.24608	255.814	16.1974	4.91569e-05	-0.00299467	1.8747
0.636083	-4.18258	299.622	6.79082	4.77494e-05	-0.00456453	1.90685
0.636196	-14.3475	282.343	14.7861	4.94463e-05	-0.0039518	1.96773
0.636386	-14.6898	272.318	14.3102	4.98722e-05	-0.00361664	1.7506
0.636531	-13.2744	288.601	12.8626	4.96457e-05	-0.00421056	1.69819
0.636622	7.47474	269.62	14.7498	4.96446e-05	-0.00346164	1.92578
0.636661	0.152206	230.389	2.75137	4.67522e-05	-0.0021254	2.09345
0.636896	-1.00511	229.615	9.27614	4.67274e-05	-0.00211146	2.07612
0.637934	-13.7015	279.234	11.8634	4.96443e-05	-0.00385418	1.93153
0.638013	-28.3643	271.205	16.7566	5.0735e-05	-0.00366147	1.208
0.638585	6.72019	267.457	5.40332	4.97869e-05	-0.00339873	2.03191
0.63861	-20.9438	233.689	12.8487	4.9053e-05	-0.00258013	1.42985
0.638646	14.9051	244.67	21.9376	4.97176e-05	-0.00277697	1.99641
0.638728	-5.55843	255.99	5.24772	4.90871e-05	-0.00299072	2.02224
0.638887	20.7694	281.78	10.9836	4.96321e-05	-0.00396656	1.45153
0.639046	17.8284	266.943	28.8704	4.98511e-05	-0.00343648	1.19241
0.639772	-27.9577	229.636	32.7025	5.01542e-05	-0.00269395	1.61849
0.640526	20.2463	245.427	12.0027	4.91477e-05	-0.0027716	1.61733
0.641084	-1.31566	274.815	14.935	4.97322e-05	-0.00366009	2.03689
0.641437	3.56733	284.235	10.954	4.88228e-05	-0.00399296	1.97067
0.641616	-28.3904	258.813	12.1148	5.066e-05	-0.00331518	1.77991
0.64177	-19.4751	267.738	12.4215	5.04019e-05	-0.00350784	1.77662
0.642667	18.5893	266.466	17.7368	5.02321e-05	-0.0034535	1.6235
0.642861	-22.3012	298.81	16.6631	5.00481e-05	-0.00456117	1.73005
0.64327	-4.53837	256.071	7.99252	4.90115e-05	-0.00298734	2.03679
0.643903	-43.7192	259.621	12.9298	5.33713e-05	-0.00371742	0.682268
0.644141	-45.503	284.879	5.77433	5.25274e-05	-0.00418016	1.05937
0.644146	-40.2987	244.762	8.05321	5.18482e-05	-0.00321877	1.02936
0.644262	-7.76708	224.64	17.4244	4.67575e-05	-0.00206546	1.7954
0.644429	28.0543	249.025	8.77999	4.9746e-05	-0.00300738	1.43145
0.645099	-23.2871	276.85	4.58889	5.06841e-05	-0.00381596	1.84229
0.64544	-37.5708	245.213	11.693	5.19285e-05	-0.00320892	1.05039
0.645501	0.425916	252.163	20.5676	4.86456e-05	-0.00282388	2.01725
0.645568	0.764165	286.215	6.93234	4.94107e-05	-0.00410697	1.99095
0.645688	15.1718	232.662	19.6404	4.82612e-05	-0.00239655	1.74305
0.645865	-7.60752	250.906	13.6718	4.90904e-05	-0.00284856	2.03609
0.645956	4.28163	283.898	13.7128	4.88117e-05	-0.00397791	1.94973
0.646076	-33.948	262.121	18.2046	5.20277e-05	-0.00355092	1.70295
0.647195	-7.27883	219.593	10.104	4.49965e-05	-0.00186042	2.1125
0.647318	-11.9806	239.35	19.5	4.83424e-05	-0.00251031	1.71489
0.647415	-17.9769	241.734	5.91811	4.93393e-05	-0.00272585	1.75517
0.647574	6.31168	261.529	23.3385	4.94605e-05	-0.00318476	1.98755
0.647749	-24.0267	280.607	3.29105	5.06849e-05	-0.00394856	1.68894
0.64792	5.31817	260.349	7.95688	4.90928e-05	-0.00311242	2.04313
0.647943	3.72897	239.109	14.4674	4.74692e-05	-0.0023638	1.98693
0.648008	3.00004	255.237	9.72447	4.89167e-05	-0.00294124	2.03609
0.648013	-11.2405	237.195	22.5293	4.80506e-05	-0.00243353	1.75864
0.648016	6.71107	260.941	19.4102	4.91837e-05	-0.0031484	1.95597
0.648708	-53.6676	245.801	8.52369	5.29524e-05	-0.00352522	0.930853
0.648981	-23.5428	297.77	6.95515	5.0327e-05	-0.00452898	1.57455
0.649875	2.61308	276.178	11.014	4.92434e-05	-0.00368584	2.09124
0.649923	-17.7566	238.706	17.4319	4.89946e-05	-0.00262747	1.65219
0.650194	1.51228	281.655	12.0611	4.79689e-05	-0.00384836	2.02669
0.650321	-20.6082	294.246	15.8696	5.04115e-05	-0.00443853	1.83928
0.650458	-6.74491	247.443	7.16488	4.87537e-05	-0.00270613	2.08122
0.650565	-8.1605	251.812	10.9281	4.90032e-05	-0.00287129	1.98316
0.650845	0.940182	265.356	4.76509	4.97652e-05	-0.00332698	2.05473
0.651408	-4.14681	255.546	19.3551	4.88411e-05	-0.00295545	2.00165
0.651426	-19.6091	283.672	8.58158	4.87555e-05	-0.00394666	1.60714
0.651516	-14.2955	278.5	9.03634	4.99132e-05	-0.00384123	1.90863
0.65161	8.81296	266.995	13.5831	4.98128e-05	-0.00338819	2.06818
0.652217	-7.91052	259.666	16.4126	4.9644e-05	-0.00316042	1.94413
0.652361	7.58878	285.9	10.7531	4.87732e-05	-0.00406081	1.97948
0.652573	-19.8751	239.042	11.9685	4.9286e-05	-0.00269272	1.68502
0.652578	-5.565	259.976	14.0495	4.8993e-05	-0.00311413	1.94625
0.652677	-9.30954	243.613	11.6342	4.78321e-05	-0.00254848	1.92621
0.65412	-21.016	293.583	16.5931	5.03195e-05	-0.00440583	1.76064
0.654341	-35.229	243.189	7.93904	5.15137e-05	-0.00311178	1.34033
0.654766	-31.064	282.422	20.6431	5.07071e-05	-0.00399867	1.28256
0.654775	22.4767	246.73	17.6045	4.9697e-05	-0.00288087	1.78801
0.65514	14.4996	256.215	12.8587	5.00599e-05	-0.00310685	1.87868
0.656044	-43.9584	319.775	8.30018	5.12304e-05	-0.00488159	1.15634
0.656611	0.665258	261.173	11.106	4.92945e-05	-0.00315717	2.02494
0.656799	28.3091	265.233	6.61873	5.03096e-05	-0.00348217	1.52181
0.656805	-12.0692	245.901	26.6933	4.80793e-05	-0.00264778	1.59048
0.6569	-14.304	247.78	11.1525	4.86891e-05	-0.00276004	2.04958
0.656939	1.12343	287.114	9.4855	4.94299e-05	-0.00414452	2.02678
0.657058	-0.171386	293.143	7.765	4.89715e-05	-0.00436313	2.01797
0.657095	19.4438	264.92	9.86155	5.03924e-05	-0.00342375	1.80685
0.65745	-52.2266	285.189	21.4202	5.22307e-05	-0.00409955	1.14454
0.657554	-32.3965	273.231	19.5424	5.15072e-05	-0.00380415	0.935631
0.657765	25.6298	268.83	9.0166	4.92399e-05	-0.0034996	1.49313
0.658068	-4.12368	261.153	6.36773	4.89796e-05	-0.00314475	2.05261
0.658084	-35.9955	266.384	11.9478	5.22248e-05	-0.0036887	1.25169
0.658181	-12.1967	268.497	10.2361	4.99303e-05	-0.00348233	1.91886
0.65872	-3.24595	250.108	16.7716	4.87952e-05	-0.0027814	1.98577
0.658995	-1.14083	261.625	9.85791	4.91195e-05	-0.00316391	2.08932
0.659108	-1.62518	253.874	26.1404	4.89901e-05	-0.00290827	1.88439
0.659172	-2.68993	260.516	4.52546	4.89559e-05	-0.00311847	2.0892
0.659317	0.151885	254.366	9.39032	4.85243e-05	-0.00288743	2.0877
0.659492	-34.8858	265.718	12.4094	5.21237e-05	-0.00365316	1.13014
0.659573	-4.78439	266.021	12.8877	4.90816e-05	-0.0033088	2.09239
0.659721	-0.678444	255.179	22.5287	4.85729e-05	-0.00292285	1.93491
0.659743	9.25751	263.431	14.1217	4.95231e-05	-0.0032573	2.01234
0.659756	-13.2384	269.353	15.8179	4.98755e-05	-0.00351138	2.04967
0.659767	-8.733	280.054	15.891	4.94487e-05	-0.00386583	1.82686
0.659825	-33.0822	263.175	9.89713	5.21187e-05	-0.00358976	1.17106
0.659834	-4.56682	296.25	7.77581	4.86799e-05	-0.00446589	1.96573
0.659921	-48.1407	278.842	20.4768	5.22381e-05	-0.00397302	1.05286
0.660877	-14.8807	303.55	26.5036	4.83562e-05	-0.00470617	1.09387
0.661326	-9.19807	265.688	31.317	4.95946e-05	-0.00335017	1.63661
0.661821	7.87466	266.636	7.50983	4.98621e-05	-0.00338007	2.01935
0.661992	3.09589	266.267	9.70718	4.96571e-05	-0.00334508	2.08742
0.662718	-10.0758	267.751	29.0945	4.98319e-05	-0.00343984	1.61033
0.66288	-1.73384	278.736	7.61132	4.93827e-05	-0.00379884	2.05006
0.663502	-1.27978	296.899	10.5428	4.83678e-05	-0.00448247	2.03096
0.66357	-18.2693	265.84	6.72992	5.02185e-05	-0.00343457	1.92063
0.663649	-16.1064	252.71	31.3269	4.97001e-05	-0.00299402	1.85268
0.664063	-27.8157	288.403	6.9734	5.05425e-05	-0.00419174	1.44831
0.664211	-12.5473	267.936	22.8928	4.97295e-05	-0.00344994	1.97311
0.664294	6.55338	254.654	18.3929	4.9188e-05	-0.00296282	1.8019
0.664568	8.57563	263.097	13.4029	4.96344e-05	-0.00325418	2.00676
0.664876	15.101	257.087	2.64916	5.01212e-05	-0.00313772	1.84423
0.665303	-2.53948	251.165	16.702	4.88264e-05	-0.00281493	2.03746
0.66548	6.38288	257.537	22.662	4.88263e-05	-0.00302359	1.83761
0.665482	22.5494	245.618	20.3949	4.9213e-05	-0.00281375	1.55561
0.665909	-9.34174	252.21	7.05807	4.91362e-05	-0.00289931	1.94843
0.666163	-13.0315	288.108	17.1723	4.9558e-05	-0.00418444	1.62725
0.666174	-2.26037	263.545	4.89891	4.92412e-05	-0.00324	2.07911
0.666476	-7.42681	240.081	32.7389	4.73204e-05	-0.0024131	1.58767
0.666576	8.02081	263	13.6365	4.96858e-05	-0.00325576	2.0147
0.66665	-48.8204	279.499	15.898	5.23423e-05	-0.00399506	1.02467
0.666795	-14.3347	271.947	6.7382	4.99053e-05	-0.00360235	1.94094
0.666882	14.394	247.482	9.65563	4.98523e-05	-0.00285255	1.77237
0.667541	-19.8607	247.627	15.9144	4.92448e-05	-0.00286022	1.64362
0.667745	-18.3548	259.381	15.936	5.04352e-05	-0.00327628	1.71709
0.668155	-1.19699	222.264	4.97105	4.55927e-05	-0.00190844	2.08561
0.668509	-32.0633	287.893	11.4521	5.04756e-05	-0.00415332	1.05451
0.668621	-33.0908	278.132	18.0689	5.12805e-05	-0.00391555	0.832156
0.668693	-21.0747	288.724	20.1362	4.96593e-05	-0.00418361	1.57651
0.668919	-35.6777	273.984	20.6717	5.18627e-05	-0.00384903	1.40731
0.669071	3.92711	258.603	12.9852	4.87977e-05	-0.00303728	2.0712
0.669275	-27.9469	264.77	8.13386	5.0824e-05	-0.00348977	1.70852
0.66956	-9.40246	301.078	16.922	4.74675e-05	-0.00459963	1.69441
0.669625	-27.857	231.657	13.6997	5.06246e-05	-0.00278384	1.57725
0.66984	9.93541	267.828	4.90948	4.98222e-05	-0.00341484	2.0344
0.669852	-3.55346	277.597	14.0453	4.93385e-05	-0.00374834	2.08539
0.670008	17.137	269.138	16.0534	4.92298e-05	-0.00345959	1.58245
0.670347	26.077	269.148	7.86335	4.92547e-05	-0.00351503	1.4544
0.670377	0.0801756	289.585	7.87296	4.89977e-05	-0.00421944	2.04559
0.670526	-36.2004	260.733	14.0109	5.15832e-05	-0.00347662	1.08339
0.670745	-18.4205	267.547	10.4483	5.03196e-05	-0.00349742	1.80304
0.670905	0.843984	254.823	7.57914	4.86637e-05	-0.00291343	2.07107
0.671166	22.5364	248.394	20.2658	5.00578e-05	-0.0029564	1.84474
0.671193	11.3209	261.482	12.4594	5.01341e-05	-0.00325459	1.76918
0.671439	-10.0151	224.012	18.0517	4.69096e-05	-0.00208584	1.9331
0.671556	3.77578	240.685	13.3655	4.74086e-05	-0.00240676	1.98692
0.67176	-8.14337	247.743	8.1753	4.86411e-05	-0.00271611	2.04297
0.67183	15.8189	233.806	12.099	4.8713e-05	-0.002464	1.68826
0.671835	-18.0944	247.964	6.35415	4.91712e-05	-0.00284108	1.75741
0.672131	-21.1885	301.537	20.0327	4.97276e-05	-0.00464804	1.82829
0.672243	23.3442	250.618	20.9431	5.00666e-05	-0.00302699	1.98426
0.672277	8.80404	242.472	19.9991	4.86779e-05	-0.00258191	1.71408
0.67239	-28.0882	235.164	17.1627	5.04996e-05	-0.00282471	1.30735
0.672594	-20.5058	241.586	4.85513	4.9413e-05	-0.00276049	1.79257
0.67383	16.4514	276.324	8.76054	4.96863e-05	-0.00374715	1.94406
0.673863	-14.7037	281.258	16.2783	4.92506e-05	-0.00390089	2.0633
0.673901	-2.46444	278.153	10.9072	4.9452e-05	-0.00378104	2.08068
0.674189	-50.979	271.32	22.431	5.21183e-05	-0.00377963	1.34572
0.6744	-2.17334	296.88	24.4223	4.81202e-05	-0.00447005	2.02101
0.674732	-8.49542	253.45	4.08253	4.93038e-05	-0.00294775	2.02133
0.674829	-6.67528	247.101	13.5487	4.86846e-05	-0.00269252	2.05618
0.674993	-23.674	236.965	8.60803	4.99943e-05	-0.0027597	1.64088
0.675095	-9.43912	237.627	10.3065	4.76219e-05	-0.00238599	1.88112
0.675351	-4.11709	256.222	16.5449	4.89188e-05	-0.00298654	1.90598
0.675538	5.49946	283.792	14.9792	4.86332e-05	-0.00396891	1.93745
0.675755	-11.0726	235.897	25.0283	4.77371e-05	-0.00237685	1.523
0.675773	-24.6546	283.946	7.24901	5.04542e-05	-0.00404251	1.41464
0.675831	-8.78824	273.852	15.3212	4.92636e-05	-0.003623	1.99337
0.676182	-35.3416	274.053	18.9816	5.18747e-05	-0.00385111	1.33448
0.67636	-26.6629	289.748	6.40153	5.04618e-05	-0.00423904	1.5757
0.676535	9.16639	242.694	27.362	4.88635e-05	-0.00260885	1.54273
0.676678	-1.36323	241.167	12.1588	4.76599e-05	-0.00242795	2.02011
0.676833	-17.6076	257.727	27.1574	5.00342e-05	-0.0031903	1.49982
0.677217	-33.3077	265.522	11.0518	5.20763e-05	-0.00365084	1.24679
0.677703	-15.308	272.221	11.3423	5.00383e-05	-0.00362399	1.94891
0.677999	-13.1161	310.128	40.1556	4.73766e-05	-0.00491519	1.87199
0.678449	-12.4752	271.778	10.6322	4.999e-05	-0.0036009	1.99199
0.679086	-4.65275	299.527	9.73806	4.78145e-05	-0.00456419	1.88157
0.679518	-22.0858	288.814	19.4963	4.97406e-05	-0.00419007	1.31331
0.679538	8.80455	226.617	8.06009	4.6677e-05	-0.00209667	1.95647
0.679628	-25.9068	275.102	10.3556	5.0268e-05	-0.00373406	1.51877
0.680634	-9.35161	305.477	8.04727	4.78917e-05	-0.00479111	1.70623
0.68071	-5.3682	249.417	8.41037	4.9311e-05	-0.00281195	2.01692
0.68101	-1.09749	281.253	23.0732	4.88887e-05	-0.00387873	1.98895
0.681088	-16.4067	276.242	19.9642	5.05197e-05	-0.00380201	1.57697
0.682185	3.76961	260.573	16.6364	4.92499e-05	-0.00313039	2.08921
0.682208	-33.769	268.498	14.8705	5.1903e-05	-0.00371455	0.904927
0.682345	-35.585	238.099	37.6254	5.13092e-05	-0.00303125	1.23408
0.682437	-22.194	260.814	21.7879	5.08454e-05	-0.00335692	1.5871
0.682577	18.1511	257.64	8.95	5.03344e-05	-0.00319654	1.74826
0.682634	-24.5716	263.385	13.7297	5.15062e-05	-0.0034995	1.3722
0.683165	22.8768	249.926	21.562	5.02073e-05	-0.00301778	2.00017
0.68328	28.258	249.287	9.1885	4.9715e-05	-0.00301113	1.61522
0.683817	27.8342	267.614	20.7033	4.98399e-05	-0.00351834	1.11067
0.68403	16.8369	276.372	7.21842	4.96119e-05	-0.00374751	1.87358
0.684229	-1.67735	296.946	18.2775	4.8247e-05	-0.00447838	2.01201
0.684291	1.27086	230.532	14.1824	4.69341e-05	-0.00214026	2.03092
0.684553	-17.8099	280.236	29.6591	4.97503e-05	-0.00388531	1.56827
0.68467	-10.5268	247.69	22.4675	4.82393e-05	-0.00270126	1.97648
0.684715	-7.33548	268.742	8.15523	4.93546e-05	-0.00343414	1.75014
0.684742	27.437	265.4	12.6395	5.0221e-05	-0.00347959	1.49883
0.684761	2.17148	261.844	12.3994	4.9697e-05	-0.00320554	2.03055
0.685426	3.258	283.837	6.85331	4.88051e-05	-0.00397692	2.01057
0.686456	5.09226	283.947	18.3045	4.87186e-05	-0.00398098	1.92707
0.686548	-34.818	271.473	10.1278	5.20222e-05	-0.00379981	1.09538
0.686641	-31.509	238.661	13.7186	5.11248e-05	-0.00300476	1.39129
0.687017	-2.02296	259.911	13.038	4.8801e-05	-0.00308622	2.06613
0.687208	-2.40126	239.297	7.74563	4.72273e-05	-0.00235568	2.08562
0.687338	25.4742	267.753	9.82146	4.93688e-05	-0.00347224	1.47346
0.687655	-16.9807	257.718	29.3038	4.99621e-05	-0.00317584	1.67238
0.687712	-25.8946	289.133	9.63706	5.05128e-05	-0.00422749	1.58621
0.687716	-12.8811	265.636	17.6042	4.96308e-05	-0.00337156	1.74688
0.687837	-28.903	284.144	5.5088	5.05993e-05	-0.00405021	1.66281
0.688038	-12.4941	262.777	21.923	4.96128e-05	-0.00327639	1.58894
0.688092	4.27633	248.381	26.4849	4.76024e-05	-0.00264936	2.00348
0.689229	-26.4111	255.414	8.32651	5.06285e-05	-0.00321505	1.50486
0.68944	-26.1305	290.69	6.67774	5.03504e-05	-0.00427114	1.51141
0.689543	-5.16639	243.352	11.4449	4.79871e-05	-0.00252024	1.9172
0.689658	3.07515	287.582	10.8992	4.87848e-05	-0.0041277	2.04805
0.689727	-1.21954	296.054	7.65717	4.85603e-05	-0.00445643	2.01673
0.689762	-4.2163	303.574	7.72431	4.70675e-05	-0.00470558	1.86219
0.69036	-36.1213	239.067	21.4379	5.16736e-05	-0.00309834	0.978075
0.690555	0.950407	264.616	17.1684	4.96223e-05	-0.00328961	2.01407
0.690793	3.5339	268.026	5.65362	4.97053e-05	-0.00340764	2.06369
0.690849	-3.14313	273.196	8.79801	4.95373e-05	-0.00358244	2.04868
0.691127	4.75389	283.006	20.9669	4.85116e-05	-0.00392646	1.91735
0.691631	2.60815	287.603	14.8116	4.89087e-05	-0.00413674	2.01844
0.691794	8.12386	286.996	16.2986	4.83943e-05	-0.00409556	1.94484
0.692348	-13.6619	274.89	13.189	4.97171e-05	-0.00369618	1.78616
0.692518	-0.916435	260.297	12.0686	4.89069e-05	-0.00310758	2.10051
0.692547	0.240726	265.606	15.0817	4.96054e-05	-0.00332276	2.05171
0.692567	-8.44709	277.051	6.45303	4.9322e-05	-0.00374385	1.93142
0.69303	9.40529	267.905	7.40754	4.98377e-05	-0.00342003	1.979
0.693069	-21.4485	278.565	10.4608	5.0675e-05	-0.00387464	1.78796
0.693183	-28.4191	231.458	21.0749	5.05415e-05	-0.00277086	1.75088
0.693638	-12.9069	262.338	8.28448	4.96795e-05	-0.00327025	1.70984
0.693679	-7.38912	255.971	24.8387	4.91154e-05	-0.00300507	1.9277
0.693775	-11.1859	259.452	9.6875	4.93628e-05	-0.00314566	1.92548
0.694105	-17.3704	253.533	8.10053	4.98143e-05	-0.00303504	1.80135
0.694166	-10.6563	249.283	14.1301	4.86147e-05	-0.00277572	2.07494
0.694306	-15.3483	263.895	9.75698	5.01739e-05	-0.00336789	1.67839
0.694337	-28.0916	236.197	9.72754	5.05868e-05	-0.0028604	1.3453
0.694772	-24.1126	281.084	6.77798	5.06519e-05	-0.00396072	1.68894
0.695211	9.37218	267.289	7.0267	4.97874e-05	-0.00339427	2.01406
0.695266	2.62708	230.345	12.6469	4.69652e-05	-0.00214074	2.04608
0.695761	16.6558	269.284	8.5964	4.91658e-05	-0.00345706	1.71045
0.6962	-23.1331	295.981	10.3766	5.03687e-05	-0.00447643	1.56332
0.696362	-34.0624	294.617	16.4251	5.08636e-05	-0.00438493	0.778561
0.697674	-2.96315	287.496	7.76868	4.90019e-05	-0.0041405	2.02893
0.697872	-4.90995	260.471	12.6821	4.88712e-05	-0.00311823	1.94679
0.698043	2.74323	243.865	2.94778	4.73177e-05	-0.00248827	2.0972
0.698121	-2.3747	302.486	9.12334	4.72558e-05	-0.00467112	1.88575
0.698215	2.12442	257.589	24.6601	4.85776e-05	-0.0029914	2.00248
0.698599	8.82427	263.866	12.493	4.95124e-05	-0.00327041	2.03237
0.698685	-50.9071	284.592	16.3528	5.24143e-05	-0.00410648	1.05459
0.699121	-26.0858	263.935	18.3232	5.12881e-05	-0.00349775	1.83638
0.699576	-12.5766	257.381	11.8558	4.959e-05	-0.00310892	1.96452
0.700001	6.5499	284.589	13.7957	4.86205e-05	-0.00399954	1.96622
0.700057	-27.7155	268.844	10.542	5.07761e-05	-0.00359191	1.54131
0.701589	-9.48056	253.114	7.88346	4.92058e-05	-0.0029333	1.99195
0.701598	-8.50559	288.436	5.89903	4.88185e-05	-0.00415973	1.95655
0.701676	-20.4489	300.773	22.9577	4.99881e-05	-0.00464882	1.96355
0.701688	-10.6034	254.115	19.8225	4.94405e-05	-0.00299091	2.00108
0.701931	-10.2271	288.095	11.9924	4.91814e-05	-0.0041636	1.77147
0.701933	-2.67956	289.81	8.13036	4.92226e-05	-0.0042398	2.01196
0.701985	-46.084	285.357	7.51019	5.25357e-05	-0.00418714	1.18995
0.701986	-12.5719	309.989	21.6499	4.7673e-05	-0.00492919	1.94714
0.702111	3.29295	259.844	8.46853	4.92537e-05	-0.00310665	2.08364
0.702268	-26.9108	268.601	11.7865	5.07961e-05	-0.00357869	1.39893
0.702552	-10.9441	222.244	23.8012	4.5669e-05	-0.00198266	1.76546
0.702692	-6.12039	260.843	15.5027	4.91564e-05	-0.00315668	1.88598
0.702802	0.751452	246.946	24.8735	4.85392e-05	-0.00265347	1.95752
0.702835	8.28229	260.977	17.4972	4.97594e-05	-0.00319806	1.82566
0.702908	-1.35418	233.829	5.95689	4.79211e-05	-0.00228856	2.0532
0.702918	8.28377	259.661	22.43	4.95072e-05	-0.00314293	1.65446
0.703378	15.5394	244.947	21.0054	4.97392e-05	-0.00279026	1.99732
0.703462	-48.3207	281.711	14.6859	5.24632e-05	-0.00406548	1.26659
0.703657	4.74736	262.472	15.139	4.97421e-05	-0.00322979	1.95405
0.703821	3.83499	259.58	26.4072	4.90314e-05	-0.00308381	2.04035
0.704147	-24.975	278.879	20.9116	5.05176e-05	-0.00387548	1.87098
0.704203	0.346286	250.646	15.4954	4.87975e-05	-0.00278903	2.00209
0.70435	-44.7587	237.003	9.7281	5.1774e-05	-0.00318164	0.948359
0.70463	6.69216	238.061	15.2091	4.67293e-05	-0.00230066	2.10422
0.704686	1.98757	262.401	18.2013	4.97212e-05	-0.003231	1.9651
0.705288	-16.7425	268.13	13.7986	5.01047e-05	-0.0034969	1.64241
0.705498	-14.4233	259.598	13.3224	4.98952e-05	-0.00321658	1.60794
0.705614	7.31085	285.316	19.0868	4.86629e-05	-0.00403232	1.89967
0.705731	-4.26142	300.362	10.8058	4.77048e-05	-0.00459731	1.88379
0.705885	-26.6734	255.888	7.46279	5.06905e-05	-0.00323544	1.51684
0.706388	20.6308	248.657	12.9406	5.05945e-05	-0.0030081	1.71635
0.707525	13.1203	268.776	7.68373	4.91111e-05	-0.00341531	2.00773
0.70768	-4.05237	243.454	6.6111	4.78128e-05	-0.00250652	2.01991
0.70783	-6.83737	288.602	11.3971	4.92558e-05	-0.00419074	2.04594
0.708044	-28.5654	282.256	14.1715	5.05467e-05	-0.00398883	1.28086
0.708045	-2.19897	302.039	9.21865	4.73082e-05	-0.00465137	1.89111
0.708057	-13.6505	233.799	8.62518	4.85615e-05	-0.00243544	1.78021
0.708331	26.8348	250.224	10.4463	4.99146e-05	-0.00303718	1.61965
0.708539	-8.64212	259.968	11.4568	4.96361e-05	-0.00316546	1.93688
0.70884	7.96615	257.061	19.9112	4.95561e-05	-0.00306966	1.74887
0.709131	-8.27463	270.101	15.2182	4.96509e-05	-0.00350462	1.81281
0.710158	-17.4053	246.741	22.4195	4.90075e-05	-0.00279588	1.27698
0.710299	-14.6907	268.934	9.26338	4.97776e-05	-0.00349616	1.94842
0.710586	-16.6961	259.748	22.6286	5.02518e-05	-0.00326206	1.64055
0.710674	-23.7758	253.192	8.64263	5.0478e-05	-0.00314088	1.61367
0.710699	9.61542	268.624	14.6319	4.97694e-05	-0.00344031	2.00149
0.711507	-12.2666	295.682	16.8731	4.84632e-05	-0.0044195	1.65903
0.711571	-5.97295	234.856	7.02658	4.7498e-05	-0.00228894	2.06677
0.711652	16.1471	263.672	13.1757	4.99483e-05	-0.00333324	1.68649
0.711939	28.4905	245.707	13.1529	4.98519e-05	-0.00294298	1.26395
0.712092	-17.3345	238.939	15.3222	4.894e-05	-0.00261782	1.64755
0.712177	9.03878	281.397	24.0897	4.92488e-05	-0.00389772	1.6369
0.71295	-7.4443	252.962	9.73363	4.9266e-05	-0.00292197	1.97779
0.712978	-26.4376	251.171	17.935	5.06598e-05	-0.00311645	1.21117
0.713087	-19.4882	259.377	11.0289	5.05287e-05	-0.00328479	1.69059
0.713225	-28.0565	254.654	11.8548	5.07658e-05	-0.00321872	1.47195
0.713293	-22.7185	274.734	25.4875	5.06278e-05	-0.00374215	1.84535
0.713337	-6.4006	261.172	13.4634	4.92395e-05	-0.00317125	1.97418
0.713342	-8.43559	224.8	11.787	4.69637e-05	-0.00208791	1.83324
0.713433	-24.5097	280.319	10.8272	5.06509e-05	-0.00393402	1.8528
0.714	-47.882	280.856	22.1021	5.24066e-05	-0.00404025	1.15772
0.714185	-11.3891	226.211	18.3931	4.67699e-05	-0.00212815	1.72934
0.714491	-45.0344	273.265	19.6711	5.17772e-05	-0.00381325	1.10634
0.714596	2.71052	257.878	23.9343	4.84898e-05	-0.00299561	2.0432
0.714982	-26.3514	288.639	10.0333	5.04742e-05	-0.00420342	1.57351
0.714999	-4.69075	255.272	11.2466	4.89157e-05	-0.00295336	2.0157
0.715311	-6.44283	269.033	33.5571	4.90181e-05	-0.00342079	1.76997
0.715756	-32.8988	266.146	11.0642	5.20063e-05	-0.00365824	0.970582
0.715787	-20.8234	233.051	18.0019	4.8956e-05	-0.00255902	1.42348
0.716551	-11.2003	258.987	16.2092	4.937e-05	-0.00313145	1.88636
0.716603	-5.51254	253.056	16.09	4.88524e-05	-0.00288093	1.94332
0.716994	-6.89723	253.436	11.386	4.92278e-05	-0.00293369	1.90122
0.71708	-14.799	279.201	19.4689	4.9637e-05	-0.00385199	1.8883
0.717104	-12.1985	284.658	14.0588	4.88748e-05	-0.00400787	1.73552
0.717211	18.2768	282.158	10.5147	4.966e-05	-0.00397701	1.54315
0.717443	-20.0486	229.079	22.1274	4.84924e-05	-0.00242628	1.64508
0.717445	25.9766	268.26	14.1401	4.93371e-05	-0.00349087	1.32644
0.717792	-8.11363	220.487	13.3293	4.51177e-05	-0.00188916	1.966
0.717974	-25.3545	296.806	13.4493	5.00786e-05	-0.00446554	1.75903
0.718175	-30.556	271.251	19.2475	5.12008e-05	-0.00371444	0.861354
0.718583	-3.44154	226.778	17.2705	4.64396e-05	-0.00204956	1.97657
0.719206	-16.8236	269.124	15.1454	5.00912e-05	-0.00352999	1.62135
0.719596	-10.3165	236.28	29.1541	4.73593e-05	-0.00235204	1.50355
0.71968	-9.56899	257.473	14.7625	4.93027e-05	-0.0030748	1.91678
0.719688	1.63535	287.046	20.5283	4.92655e-05	-0.00413466	2.02678
0.720326	-20.3705	283.305	15.1693	4.87733e-05	-0.00393406	1.48457
0.720402	-4.29153	261.655	8.96733	4.89516e-05	-0.00315986	2.04683
0.720524	-23.1681	296.603	5.87111	5.03572e-05	-0.0044959	1.5614
0.720766	-31.8837	233.994	3.08004	5.0717e-05	-0.00286133	1.46258
0.721084	10.5903	283.297	18.1609	4.903e-05	-0.00397045	1.69717
0.721139	-9.08092	279.916	18.1583	4.95535e-05	-0.00387216	1.7888
0.721209	12.2697	259.145	18.3613	5.00736e-05	-0.00318119	1.98562
0.721333	-6.7105	285.083	13.1233	4.95302e-05	-0.0040681	2.06495
0.721619	-41.9636	237.23	8.13638	5.16774e-05	-0.0031298	0.936913
0.722157	-23.454	240.518	25.6121	4.97765e-05	-0.00281017	1.15952
0.722508	-8.85312	243.785	10.1747	4.78231e-05	-0.00254638	1.98687
0.72258	-6.036	255.933	8.19301	4.90739e-05	-0.0029937	2.06509
0.722619	-28.2753	282.635	14.9502	5.05801e-05	-0.00400435	1.27241
0.722966	14.4198	286.446	11.0033	4.89359e-05	-0.00410867	1.65614
0.723082	6.41866	270.082	8.10669	4.95422e-05	-0.00346984	2.03707
0.723199	-16.03	274.675	24.3845	5.03673e-05	-0.00373393	1.39894
0.723719	-7.78401	225.111	17.0683	4.68297e-05	-0.00207707	1.7967
0.724248	2.70412	258.359	17.586	4.87602e-05	-0.00302983	2.01479
0.724657	-0.323153	229.452	5.75095	4.66213e-05	-0.00209978	2.0849
0.72497	-2.05928	231.924	9.5029	4.75449e-05	-0.00222049	2.00479
0.725492	-19.0543	278.963	10.2124	5.05098e-05	-0.00388545	1.50507
0.725939	-22.8603	253.242	10.4644	5.03897e-05	-0.00312894	1.528
0.726075	-10.9419	224.532	9.98868	4.68025e-05	-0.00209803	1.98592
0.72622	-6.50987	224.607	31.4845	4.59436e-05	-0.00199457	1.65433
0.726285	-48.1599	290.046	22.6676	5.23071e-05	-0.00424189	1.26255
0.726521	-1.88049	254.801	16.0595	4.91764e-05	-0.0029513	1.98841
0.726566	20.8129	246.265	29.9511	4.94522e-05	-0.00283061	1.68108
0.726852	-1.53432	286.671	4.13099	4.91107e-05	-0.00410992	2.03779
0.727548	-16.4699	279.683	16.1657	4.97157e-05	-0.00386383	1.72877
0.728127	-1.76746	300.726	14.989	4.72599e-05	-0.00459876	1.81931
0.728144	-15.9162	279.12	8.86881	4.97282e-05	-0.0038451	1.85034
0.728236	1.71642	259.441	12.409	4.91234e-05	-0.00308853	2.06507
0.72892	-7.83311	251.294	12.2173	4.90115e-05	-0.00285432	2.04828
0.729273	-3.70302	250.303	12.1411	4.89171e-05	-0.00279732	1.97549
0.729422	13.1223	255.599	22.4207	5.0153e-05	-0.0030915	2.05046
0.730418	-16.3742	263.708	6.24741	5.02952e-05	-0.00337321	1.78876
0.730418	-22.1403	243.855	7.96363	4.96336e-05	-0.00283959	1.58355
0.730549	-1.55952	250.053	5.67802	4.85908e-05	-0.00276294	2.06439
0.731289	-34.2669	229.866	9.01563	5.05152e-05	-0.00280926	1.3621
0.731342	6.97245	285.431	18.5239	4.87357e-05	-0.00404343	1.9223
0.731594	3.98604	254.878	16.4846	4.88507e-05	-0.00292916	1.99428
0.732582	-30.9894	272.922	41.7245	5.09381e-05	-0.00375103	0.481759
0.732781	-7.91285	231.751	23.36	4.6668e-05	-0.00218712	1.92585
0.733726	0.535956	287.941	12.3908	4.92053e-05	-0.00416612	2.01478
0.73397	-12.6796	271.349	11.7806	5.00251e-05	-0.00359168	2.03883
0.7343	-11.9111	225.556	22.8234	4.70145e-05	-0.00214428	1.64062
0.734768	-10.0384	225.568	13.9422	4.71666e-05	-0.0021335	2.01903
0.734964	-45.8945	287.187	21.5895	5.2464e-05	-0.00422975	1.52838
0.735065	-33.2565	232.538	9.69623	5.07128e-05	-0.00284659	1.37548
0.735506	-6.88939	254.129	14.2725	4.92027e-05	-0.00295199	1.91363
0.735545	-2.27552	274.437	7.60372	4.95941e-05	-0.00363487	2.05083
0.735623	-11.3156	247.947	15.036	4.83696e-05	-0.00272412	1.9309
0.735988	-24.7594	286.255	8.10959	5.04712e-05	-0.0041287	1.45448
0.736421	-4.16198	250.621	9.5228	4.90126e-05	-0.00281669	2.03962
0.73666	10.1586	230.176	9.28029	4.68843e-05	-0.00218679	2.03634
0.736861	-16.4454	240.639	11.9098	4.91526e-05	-0.00265938	1.89257
0.737232	-9.02279	238.697	19.9058	4.77467e-05	-0.00241865	1.84638
0.738073	19.7356	267.392	10.7912	5.0208e-05	-0.00348687	1.99603
0.738262	-23.467	272.974	32.8601	5.05253e-05	-0.0036813	1.40976
0.738349	-1.78358	291.629	8.97388	4.909e-05	-0.00430402	2.04668
0.738885	-2.48217	228.072	9.06299	4.69787e-05	-0.00210478	2.03424
0.739189	-8.33036	268.719	17.3454	4.94426e-05	-0.00343991	1.86512
0.739369	-9.25112	236.987	20.806	4.73531e-05	-0.00235221	1.8774
0.739662	1.58192	264.968	10.3294	4.974e-05	-0.00330975	2.04241
0.740141	-13.0643	279.078	5.99203	4.96644e-05	-0.00385213	1.95254
0.740163	-3.28776	278.333	9.19864	4.93854e-05	-0.00378571	2.07111
0.740326	-36.8258	266.937	14.144	5.22573e-05	-0.0037067	1.55192
0.740351	0.0801847	263.205	5.62875	4.94291e-05	-0.00323383	2.07352
0.740651	-3.54596	275.709	17.3118	4.94145e-05	-0.00367773	2.05332
0.740776	6.33861	238.54	14.7971	4.69271e-05	-0.00232481	2.10209
0.740793	-27.9695	267.738	19.6712	5.08669e-05	-0.00357507	1.18775
0.740878	-22.3094	300.37	22.8731	4.94543e-05	-0.00457313	1.8856
0.741373	-30.6437	276.298	20.3646	5.08691e-05	-0.00383046	0.88101
0.741612	-3.97596	287.196	9.40581	4.8989e-05	-0.00412373	2.00276
0.741755	2.98798	274.751	7.36825	4.92905e-05	-0.00362747	2.07929
0.741839	-11.5507	258.623	12.5709	4.94124e-05	-0.00312409	1.87909
0.741859	-12.4042	264.307	32.5015	4.93861e-05	-0.0033091	1.16279
0.74206	3.21243	243.592	2.89095	4.72834e-05	-0.00248098	2.07592
0.742623	18.0044	278.057	3.25934	4.9434e-05	-0.00380329	1.83697
0.742725	-9.95123	278.574	13.5659	4.94253e-05	-0.00381374	1.87161
0.742852	-26.8342	277.76	25.1007	4.98494e-05	-0.00379242	1.75625
0.743017	9.39351	246.12	26.4977	4.88395e-05	-0.00270303	1.52463
0.743128	-30.024	282.862	12.9809	5.05848e-05	-0.00400502	1.46431
0.743226	-14.0085	283.82	15.8431	4.92455e-05	-0.00399841	1.63649
0.744062	9.77844	279.544	11.3831	4.97367e-05	-0.00385509	1.79549
0.744076	-41.6016	274.099	15.1172	5.20739e-05	-0.00385417	1.167
0.744158	-15.612	285.975	18.3381	4.99462e-05	-0.00412066	1.58954
0.744355	2.61911	278.411	7.11375	4.90983e-05	-0.00376306	2.06982
0.74441	-6.09472	258.659	21.97	4.89703e-05	-0.00306873	1.80325
0.744511	2.36837	282.364	22.2458	4.84399e-05	-0.00389453	1.8938
0.744526	-16.3171	238.009	9.80779	4.88496e-05	-0.00257715	1.78792
0.744636	-16.454	254.137	5.92441	4.98867e-05	-0.00305503	1.90208
0.745061	-22.2578	260.812	20.5587	5.08768e-05	-0.00335815	1.5871
0.745843	2.44287	246.908	18.4076	4.79702e-05	-0.00262026	1.98811
0.745846	-8.86543	281.672	17.7817	4.93104e-05	-0.00392141	1.84573
0.746253	3.50127	274.577	9.52647	4.92115e-05	-0.00362077	2.08912
0.746394	19.2656	267.832	24.741	5.00927e-05	-0.00349301	1.7117
0.746452	-24.8758	296.266	12.3949	5.01959e-05	-0.00445662	1.71402
0.746749	8.15595	266.461	11.0942	4.98419e-05	-0.00336959	2.06985
0.746759	2.87691	284.169	11.2212	4.88692e-05	-0.0039955	1.99727
0.746796	-12.8175	277.267	15.6549	4.97068e-05	-0.00378684	1.82662
0.74729	-5.4515	247.201	25.3039	4.87962e-05	-0.00269765	1.97518
0.747613	6.45639	272.718	12.3711	4.9322e-05	-0.0035533	2.05589
0.747943	-24.2244	252.626	8.9818	5.04365e-05	-0.00312034	1.79757
0.748513	5.86881	267.827	16.4683	4.97067e-05	-0.00340386	1.98982
0.748606	-27.0705	274.387	17.2759	5.03951e-05	-0.00372491	1.65152
0.748765	-26.7258	275.649	8.84088	5.03225e-05	-0.00375465	1.56392
0.749189	-43.2959	259.96	17.2662	5.33052e-05	-0.0037164	0.393125
0.749461	-16.8961	299.958	29.3764	4.98276e-05	-0.0046448	1.14281
0.749935	-12.6126	270.724	15.6793	4.99725e-05	-0.00356617	2.0289
0.750043	21.7073	253.134	20.2234	5.01092e-05	-0.00308374	1.33077
0.750067	-25.7963	272.573	10.5108	5.10373e-05	-0.00371182	1.60656
0.750109	9.66099	252.23	6.79203	4.99788e-05	-0.00297269	2.00167
0.750459	-22.9646	272.463	28.9596	5.05897e-05	-0.00367182	1.32674
0.751201	-33.6604	231.207	4.32159	5.05414e-05	-0.00281587	1.32059
0.751742	-5.16973	265.646	9.01648	4.89777e-05	-0.00328983	2.09415
0.751854	-27.5418	236.101	7.80521	5.05267e-05	-0.00284558	1.3453
0.752057	-7.89397	266.86	17.9017	4.91755e-05	-0.00335259	1.97212
0.752085	-29.3323	257.906	8.23003	5.05532e-05	-0.00328611	1.7442
0.752131	-24.1873	236.159	10.924	4.98837e-05	-0.00273674	1.42279
0.752159	-0.388676	244.138	15.8534	4.85212e-05	-0.00257354	2.02466
0.752504	15.6491	263.824	20.5642	4.97855e-05	-0.00332475	1.71689
0.753121	-34.964	262.782	35.5287	5.19158e-05	-0.00356206	1.5865
0.753301	-2.22693	250.315	9.63176	4.86014e-05	-0.00277077	2.07546
0.75364	-28.2902	262.718	20.3889	5.10026e-05	-0.00345579	1.26066
0.754025	-28.5894	269.777	19.2688	5.07665e-05	-0.00362444	1.09761
0.754083	1.43216	261.021	16.2094	4.94711e-05	-0.00316724	2.05818
0.754088	-11.9318	277.482	5.09295	4.96616e-05	-0.00378803	1.95618
0.754163	-18.2688	262.359	4.72831	5.03823e-05	-0.00334528	1.82327
0.754244	-11.3592	273.512	8.75216	4.98534e-05	-0.00365329	1.86299
0.754269	25.025	269.772	6.13131	4.92195e-05	-0.0035231	1.57153
0.754302	-41.2528	270.823	22.3833	5.17261e-05	-0.00374514	1.77588
0.754407	-12.4647	296.897	24.0182	4.84766e-05	-0.0044709	1.3377
0.754787	1.88952	290.028	14.6987	4.8792e-05	-0.00423063	1.9084
0.754956	4.37427	263.843	12.0902	4.9884e-05	-0.00328615	2.01742
0.755141	11.5134	281.858	13.6067	4.94762e-05	-0.00393701	1.7429
0.755413	-5.97258	261.471	12.4304	4.91793e-05	-0.00317537	2.03036
0.755428	-26.2631	254.302	6.66899	5.05822e-05	-0.00318266	1.69317
0.755464	-32.076	243.735	9.00154	5.12694e-05	-0.00307648	1.31736
0.755711	-12.6283	235.572	20.5213	4.8472e-05	-0.00244706	1.68205
0.756985	-22.5442	238.211	20.2399	4.98306e-05	-0.00276459	1.30151
0.756996	4.66629	249.272	25.3499	4.81203e-05	-0.00271059	2.00687
0.757053	-32.903	277.016	21.1162	5.12029e-05	-0.00387986	0.869084
0.757479	-0.957754	258.766	7.7259	4.86496e-05	-0.00304023	2.09318
0.757793	-16.3923	293.789	25.8138	5.03864e-05	-0.00446614	1.28362
0.757832	3.40553	251.27	27.5121	4.83794e-05	-0.00277924	2.0296
0.758073	-1.39499	249.061	15.1363	4.836e-05	-0.00270995	2.04622
0.758106	11.0305	242.102	15.4761	4.93724e-05	-0.00265894	1.74915
0.758223	-13.2138	261.479	19.3553	4.96915e-05	-0.00324901	1.37898
0.75833	-19.1062	232.306	13.3559	4.85699e-05	-0.00248859	1.39932
0.758345	-8.53746	294.066	7.03811	4.88192e-05	-0.00438067	1.90363
0.758369	-14.6398	281.983	13.0567	4.93521e-05	-0.00393031	2.02795
0.758821	2.27963	235.949	37.24	4.68415e-05	-0.00224397	1.89558
0.758895	-6.19349	235.218	13.9889	4.75353e-05	-0.00230132	2.08415
0.758916	-36.5424	292.248	11.3678	5.14324e-05	-0.00433637	0.953793
0.759553	-12.8791	263.222	18.949	4.96789e-05	-0.0032961	1.68798
0.76004	-26.4564	274.839	8.53492	5.03387e-05	-0.00373392	1.51642
0.760062	1.82682	258.789	18.0332	4.90701e-05	-0.00306339	2.03315
0.761979	-24.4206	242.858	12.408	5.00721e-05	-0.00289159	1.45882
0.762306	-29.3569	245.939	20.1856	5.07756e-05	-0.00304964	0.950192
0.762369	1.69766	279.736	6.58247	4.91451e-05	-0.00381581	2.03411
0.762381	-21.4666	270.286	16.1999	5.05525e-05	-0.00359635	1.52292
0.762505	-4.42195	243.16	7.27572	4.78252e-05	-0.00250098	2.01991
0.762758	2.85146	283.146	12.7843	4.87869e-05	-0.00394838	1.98183
0.763054	-40.1745	235.377	19.0652	5.11704e-05	-0.00302621	0.936882
0.763357	11.7365	254.77	16.511	5.04465e-05	-0.00308997	1.88074
0.763533	-19.7557	261.68	8.03459	5.03765e-05	-0.00332809	1.74972
0.764059	-13.0505	264.378	22.6165	4.96804e-05	-0.00333645	1.5918
0.7642	-8.05288	244.704	7.65031	4.80784e-05	-0.00258155	2.0508
0.764651	-5.57352	236.431	7.93998	4.80841e-05	-0.00236174	1.99968
0.764677	-26.3918	289.328	8.56668	5.04891e-05	-0.00422998	1.5757
0.764688	-28.4418	267.671	15.6225	5.09657e-05	-0.00358063	1.28397
0.764815	-21.0599	255.596	15.3776	5.03871e-05	-0.00318045	1.27595
0.764881	-2.73666	267.19	18.6315	4.88242e-05	-0.00333507	2.06546
0.764906	10.214	256.058	19.0213	5.03087e-05	-0.00311355	1.74031
0.764962	-0.407706	221.763	5.63105	4.53272e-05	-0.00188399	2.09622
0.765202	-4.52522	292.728	11.1107	4.87581e-05	-0.00432826	1.95715
0.765209	-21.5339	277.223	10.3765	5.0688e-05	-0.00382709	1.7128
0.765439	-13.8706	263.403	15.0805	4.99539e-05	-0.00332944	1.74137
0.766108	-42.7292	274.309	19.0225	5.19606e-05	-0.00385146	1.18344
0.766205	9.17944	293.752	11.4602	4.86007e-05	-0.00438459	1.80776
0.766461	1.06637	220.64	6.77361	4.49014e-05	-0.00184139	2.10949
0.766534	1.66269	287.562	16.1524	4.92259e-05	-0.00415178	2.01163
0.766828	-23.6866	272.292	23.4563	5.0878e-05	-0.00368549	1.36649
0.767033	-31.9493	277.334	22.2709	5.09449e-05	-0.00386904	0.902371
0.767424	8.11557	255.309	21.6994	4.97214e-05	-0.00303462	1.67092
0.767683	-40.5646	240.961	8.80998	5.19723e-05	-0.00319429	1.16246
0.767862	-19.9324	252.633	11.6214	4.99502e-05	-0.00304689	1.84183
0.768177	-0.921222	263.778	14.3669	4.93305e-05	-0.00325029	2.05057
0.768282	-17.071	254.041	10.5397	4.98037e-05	-0.0030471	1.79429
0.768478	17.5479	284.67	14.96	4.95449e-05	-0.00407165	1.98579
0.768489	10.3772	254.523	13.738	5.03186e-05	-0.00307141	1.81348
0.768777	-5.10109	300.239	9.59752	4.78442e-05	-0.00459403	1.87158
0.768998	-30.8233	267.447	20.1958	5.12505e-05	-0.00361394	0.876475
0.769155	5.41407	274.065	11.9472	4.94634e-05	-0.00361005	2.00449
0.769175	3.88451	244.384	7.23133	4.72786e-05	-0.00250642	2.10847
0.769266	-16.5296	267.115	18.4422	5.00839e-05	-0.00346373	1.67189
0.769339	6.85213	271.757	9.82408	4.93583e-05	-0.00351523	1.97599
0.769713	3.28442	222.583	9.59001	4.57705e-05	-0.00193041	1.99843
0.769745	-31.6032	235.063	10.0537	5.0679e-05	-0.00287435	1.61639
0.76994	-24.1093	271.392	15.3679	5.11393e-05	-0.00368037	1.37496
0.770259	-50.3957	271.639	17.6217	5.2325e-05	-0.00380213	1.2775
0.770889	-1.0414	280.288	7.04809	4.90511e-05	-0.00384759	2.08179
0.771159	-27.9858	229.227	30.7547	4.99683e-05	-0.00266456	1.62988
0.771222	10.4891	251.137	14.2045	4.98333e-05	-0.00292782	2.07565
0.771335	-31.0307	275.683	13.7248	5.09689e-05	-0.00382071	1.03901
0.771399	16.6676	245.753	13.836	4.97931e-05	-0.00282026	1.90422
0.771872	0.379108	287.211	16.2191	4.9276e-05	-0.00414144	1.96707
0.772168	-18.3472	284.091	11.9351	4.88423e-05	-0.00397285	1.91302
0.773102	-4.2259	262.147	10.8241	4.89703e-05	-0.00318077	2.07512
0.773548	-21.1728	241.975	12.1445	4.94734e-05	-0.00278074	1.52588
0.773556	3.14081	230.198	7.82269	4.68038e-05	-0.00212649	2.07396
0.773663	-23.7418	256.75	8.12339	5.08607e-05	-0.00326371	1.60944
0.773666	-20.7793	267.575	14.0446	5.04706e-05	-0.00351007	1.60246
0.773746	-2.72208	303.253	5.58646	4.7055e-05	-0.00469514	1.92541
0.773749	-16.8768	237.283	8.46845	4.87002e-05	-0.00255784	1.74838
0.774023	-7.21164	266.972	17.5877	4.91878e-05	-0.00335822	1.94785
0.774129	-0.858132	293.134	5.39201	4.89436e-05	-0.00435632	2.03545
0.774219	8.31276	256.637	21.1574	4.97016e-05	-0.00307304	1.73964
0.774251	7.0205	258.956	19.129	4.90254e-05	-0.0030802	1.89949
0.774532	-23.16	287.732	25.0734	5.01075e-05	-0.00416597	1.10384
0.774872	20.8267	244.04	8.08339	4.9037e-05	-0.00273128	1.63893
0.775184	-4.57979	290.061	10.2793	4.89298e-05	-0.0042315	2.05644
0.775898	-8.54715	267.026	19.3134	4.92964e-05	-0.00337017	1.81539
0.77666	1.58942	265.536	10.5567	4.97796e-05	-0.00333143	2.05927
0.777451	9.39313	286.422	14.6087	4.83937e-05	-0.00406735	2.02438
0.777568	-13.3754	271.282	11.4036	4.99263e-05	-0.00358186	1.94738
0.778033	-34.3487	277.481	8.46343	5.1548e-05	-0.00391692	1.1847
0.778067	-30.9351	294.007	16.7355	5.06333e-05	-0.0043708	0.886989
0.778194	-2.19688	232.594	2.79401	4.76989e-05	-0.00224543	2.05566
0.778324	-32.6153	263.688	12.4185	5.20772e-05	-0.00360456	1.0516
0.778345	10.8927	267.457	6.97665	4.98206e-05	-0.0034034	1.99788
0.778975	-24.4632	256.409	7.59309	5.08483e-05	-0.00325371	1.72704
0.779007	-15.0789	264.751	12.8243	5.01201e-05	-0.00338885	1.7185
0.77913	-8.16148	271.776	10.8821	4.94001e-05	-0.0035486	1.8228
0.779365	-47.6711	282.155	17.3871	5.24995e-05	-0.00408628	1.27754
0.780258	23.0087	270.233	18.1057	4.96283e-05	-0.0035494	1.90407
0.781034	-2.15509	287.137	7.99298	4.90568e-05	-0.00412089	2.03286
0.781332	-12.846	272.025	8.48196	4.99697e-05	-0.00361165	1.99199
0.781504	-8.94215	253.522	5.39653	4.92626e-05	-0.00294588	2.02796
0.781559	-11.0656	253.052	12.458	4.94981e-05	-0.00296331	1.95965
0.781652	-11.9105	269.036	15.8916	4.98588e-05	-0.00349242	1.90971
0.781699	9.38324	263.961	8.5564	4.95212e-05	-0.00327137	2.02157
0.781785	-23.0014	255.617	8.56855	5.06622e-05	-0.00321247	1.60997
0.781972	-11.3401	267.748	15.5583	5.00209e-05	-0.0034588	1.96692
0.782201	-17.4575	242.959	7.11962	4.95522e-05	-0.00276909	1.87519
0.782272	-33.2094	278.496	14.6859	5.12817e-05	-0.00392463	0.999962
0.783679	-24.7309	275.679	11.7235	5.0266e-05	-0.00375362	1.90545
0.784476	13.5107	287.434	14.4011	4.88104e-05	-0.00413841	1.61276
0.784526	2.33797	239.471	14.5335	4.69288e-05	-0.00234419	2.03546
0.784561	-27.0035	299.708	12.4882	4.98914e-05	-0.00453974	1.47925
0.785795	-8.73599	224.171	19.4383	4.6822e-05	-0.0020702	1.79701
0.785853	-2.7563	273.634	8.35784	4.95797e-05	-0.00360296	2.05319
0.785943	-7.75206	253.91	11.7124	4.92846e-05	-0.00295352	1.99184
0.785954	-6.12838	262.073	11.1142	4.92574e-05	-0.00319945	1.90258
0.787365	-4.8992	294.18	9.60102	4.86978e-05	-0.00438159	2.01142
0.787689	-36.4922	239.551	6.76144	5.18626e-05	-0.00312934	1.0039
0.788205	-10.7507	250.475	15.5752	4.87769e-05	-0.00282617	2.07218
0.788226	-50.6646	287.716	8.7023	5.24082e-05	-0.00417106	0.665331
0.788718	17.1979	282.453	12.4512	4.95013e-05	-0.00397695	1.65015
0.788839	-36.123	246.634	15.8288	5.1719e-05	-0.00319746	0.979
0.789786	-15.8075	277.788	9.12561	4.98241e-05	-0.00380118	1.9422
0.789872	-18.8295	236.47	22.6296	4.90034e-05	-0.0026071	1.47284
0.789984	-11.3761	235.599	26.1514	4.7867e-05	-0.00238707	1.46389
0.790191	4.30568	278.391	12.7351	4.90753e-05	-0.00376168	2.05899
0.790371	-17.6093	307.379	10.5658	4.85718e-05	-0.00482783	1.50657
0.790419	-23.4966	289.065	27.5447	5.03139e-05	-0.00422164	0.965739
0.790592	-8.59003	272.546	12.262	4.92641e-05	-0.00357133	2.06205
0.790794	-3.82111	278.457	15.8088	4.92494e-05	-0.00378221	2.03022
0.790807	-31.406	286.962	12.9301	5.04334e-05	-0.00412346	1.1176
0.790867	-34.7648	229.826	9.37367	5.05569e-05	-0.00281836	1.38312
0.790974	-36.9698	291.434	11.1983	5.14897e-05	-0.00431373	0.957449
0.79102	-1.25566	250.878	8.50665	4.86715e-05	-0.00279143	2.10027
0.791247	24.5304	250.683	8.20564	4.97677e-05	-0.00301386	1.82463
0.791263	-2.01609	266.76	16.5532	4.88362e-05	-0.00332019	1.96398
0.791503	-2.28202	233.314	6.0502	4.7786e-05	-0.00226815	2.06431
0.7916	-27.3022	254.256	12.7939	5.06536e-05	-0.00319198	1.48739
0.792925	-25.2997	297.607	9.84716	5.00293e-05	-0.00449199	1.72691
0.792955	-22.6064	233.239	16.6488	4.941e-05	-0.00262794	1.2732
0.793078	12.4791	242.664	11.6672	4.9526e-05	-0.00269467	1.89162
0.793141	-12.5285	308.387	4.89476	4.82457e-05	-0.00489606	1.7025
0.793235	17.8969	258.839	10.2971	5.01667e-05	-0.00321193	1.87586
0.793496	-26.1832	298.872	7.17427	4.98846e-05	-0.00451921	1.44456
0.793608	-3.28759	230.994	12.6936	4.73384e-05	-0.00219265	2.03482
0.79363	-25.2494	275.91	6.70147	5.01995e-05	-0.00375521	1.78123
0.793989	-43.4162	274.811	16.5979	5.19674e-05	-0.00386677	1.10018
0.793994	7.46412	221.374	28.235	4.68387e-05	-0.00202034	1.64658
0.794138	-7.13397	283.152	6.51299	4.9646e-05	-0.00400275	1.9759
0.794629	10.1993	256.406	18.3018	5.02851e-05	-0.00312285	1.7201
0.794756	-4.52137	249.366	25.8735	4.91429e-05	-0.00279184	1.86794
0.795031	-23.1771	280.939	15.3888	5.05826e-05	-0.0039543	1.35073
0.795034	-5.36341	273.847	10.9922	4.92432e-05	-0.00360425	2.05774
0.795179	8.05933	267.521	13.5487	4.98365e-05	-0.0034103	2.01896
0.795402	17.749	258.061	13.4485	5.0261e-05	-0.00319919	1.70366
0.795468	-9.56852	236.491	18.2062	4.71431e-05	-0.00233156	1.86762
0.795759	-17.7255	245.413	17.204	4.91269e-05	-0.00277942	1.63556
0.795971	-2.68803	255.861	33.3725	4.88174e-05	-0.00295894	1.97623
0.796232	-9.11908	251.302	6.85474	4.9008e-05	-0.00286227	2.01885
0.796404	-23.727	279.025	5.27485	5.06442e-05	-0.00388924	1.67346
0.797216	-16.9528	241.929	7.45041	4.93877e-05	-0.00271826	1.76121
0.797295	11.1873	271.435	18.6433	4.95552e-05	-0.00351892	1.90518
0.797835	-1.50347	233.249	2.63051	4.78564e-05	-0.00226902	2.04345
0.79787	-27.6872	234.971	11.8268	5.04304e-05	-0.00280778	1.30487
0.798029	10.2567	267.276	4.35354	4.98175e-05	-0.0033966	1.97779
0.798392	-1.40895	223.836	16.0129	4.57635e-05	-0.0019439	2.05743
0.798723	-0.805125	279.143	5.05729	4.92811e-05	-0.00380656	2.07526
0.798836	3.34299	261.622	8.01517	4.94808e-05	-0.00318153	2.07582
0.79913	0.952576	294.072	13.8024	4.90045e-05	-0.00440136	1.99745
0.799181	10.1708	252.338	20.0826	4.99625e-05	-0.00296689	2.08482
0.799509	-27.1432	275.135	5.39985	5.0347e-05	-0.00373954	1.57384
0.799631	-8.34745	252.577	14.386	4.92117e-05	-0.0029109	2.04139
0.799844	12.4784	281.109	12.8715	4.96317e-05	-0.0039176	1.71076
0.799975	12.2725	251.671	7.5115	4.96943e-05	-0.00292668	2.0459
0.800014	20.5001	266.513	19.1511	5.01149e-05	-0.00345464	1.96128
0.801269	3.11571	288.639	2.93304	4.88024e-05	-0.00417419	2.05361
0.801406	-21.7636	300.332	30.2398	4.96706e-05	-0.00459278	1.9914
0.80203	-2.86227	279.616	13.0172	4.91716e-05	-0.00382522	2.00969
0.802563	-11.9304	275.624	8.8289	4.97447e-05	-0.00372207	1.92206
0.802582	-17.7992	262.501	6.87149	5.03755e-05	-0.00334947	1.59796
0.802666	-15.2771	250.356	23.4164	4.91761e-05	-0.00287736	1.47774
0.802879	-0.333412	258.607	12.8563	4.87799e-05	-0.00304023	2.01663
0.803067	-43.0053	247.659	13.4316	5.2172e-05	-0.00333744	0.671224
0.803103	-10.6603	252.8	19.1182	4.93244e-05	-0.00293782	1.87573
0.803169	-0.670255	259.843	11.2351	4.88451e-05	-0.00308816	2.07613
0.803276	-14.0253	263.853	15.1534	5.00329e-05	-0.00335289	1.78119
0.803662	-25.1534	261.65	23.4294	5.08285e-05	-0.00338279	1.58482
0.80367	17.6821	257.21	6.46085	5.03323e-05	-0.00317844	1.6601
0.803826	-22.4798	280.013	15.426	5.05229e-05	-0.00391808	1.39332
0.803918	-2.64196	292.009	7.96713	4.90435e-05	-0.00431524	2.03862
0.804376	-46.7249	280.806	24.975	5.24792e-05	-0.00406123	1.27126
0.804413	-12.9832	301.636	6.43169	4.79764e-05	-0.00462478	1.78576
0.804443	8.38163	228.941	9.92788	4.73674e-05	-0.00217521	2.05081
0.804674	-11.3505	308.817	17.5376	4.79134e-05	-0.0049055	1.57135
0.804683	6.37249	256.652	25.5776	4.90631e-05	-0.00301447	1.87855
0.804995	3.01689	242.947	13.6964	4.70779e-05	-0.00245048	2.05295
0.805336	-11.0403	273.533	11.9585	4.98022e-05	-0.00365026	1.84428
0.805664	-8.19771	238.736	21.8377	4.76174e-05	-0.00240558	1.7998
0.805674	-34.144	269.254	7.04609	5.19597e-05	-0.00373584	1.2348
0.806061	-5.53619	226.213	14.15	4.6696e-05	-0.00206902	1.96174
0.806493	-19.3855	258.516	7.82739	5.04857e-05	-0.00325886	1.78485
0.806902	5.89325	255.436	15.0553	4.90613e-05	-0.00297202	1.80497
0.807069	-14.629	271.627	8.95628	4.99206e-05	-0.00359546	1.84611
0.807098	-49.9826	278.799	15.6562	5.23067e-05	-0.00397136	1.15254
0.807324	-33.2754	267.364	15.3791	5.19493e-05	-0.00368799	1.2173
0.807627	2.76765	243.278	8.03884	4.72228e-05	-0.0024661	2.09775
0.808204	-23.9904	276.92	13.9433	5.05161e-05	-0.00380878	1.89531
0.808233	-15.7285	244.388	27.0856	4.94668e-05	-0.00278082	1.67325
0.808235	13.1397	240.9	20.9175	4.89575e-05	-0.00260849	1.63187
0.809317	-11.1585	272.945	14.2718	4.97465e-05	-0.00362485	1.81379
0.809684	-20.812	252.61	15.8818	4.99487e-05	-0.00305629	1.65711
0.809781	-24.5889	236.698	9.687	5.00061e-05	-0.00276412	1.4758
0.809896	-19.1516	269.524	8.70583	5.05106e-05	-0.00357018	1.86543
0.810003	-3.72731	230.314	13.5037	4.69887e-05	-0.00215414	2.07664
0.810045	1.94154	286.8	21.0867	4.91448e-05	-0.00411785	1.9414
0.810363	22.789	265.815	8.93843	4.98092e-05	-0.00342498	1.62032
0.810386	-3.76173	288.925	10.8267	4.8994e-05	-0.00419398	2.00121
0.810572	-2.15812	245.331	6.30096	4.84834e-05	-0.00260751	2.09658
0.810575	-20.2476	283.79	11.9434	4.87995e-05	-0.00395481	1.57283
0.810798	-3.18889	231.659	12.1428	4.7571e-05	-0.0022224	2.04416
0.810974	-27.453	267.257	17.6639	5.08348e-05	-0.00355127	1.21977
0.811065	-8.7423	260.205	12.1417	4.96245e-05	-0.00317557	1.93688
0.811364	-37.8326	246.798	13.6841	5.20211e-05	-0.0032473	1.14617
0.811427	-31.7193	235.85	7.50262	5.07091e-05	-0.00289246	1.60329
0.811803	-31.2065	227.56	5.52002	4.9865e-05	-0.00266704	1.50239
0.811922	2.21325	276.906	11.9492	4.92261e-05	-0.00370918	2.08756
0.812211	-19.672	240.741	3.62522	4.93622e-05	-0.00272875	1.757
0.812579	-34.7501	270.329	9.49084	5.20266e-05	-0.00376812	1.12339
0.813011	-12.3063	276.632	11.4765	4.96921e-05	-0.00375868	1.87185
0.813115	6.3336	226.798	30.3074	4.64835e-05	-0.00205894	1.7749
0.813211	-25.5898	259.616	14.6818	5.04078e-05	-0.00329763	1.47245
0.813299	9.36813	223.32	19.4645	4.68961e-05	-0.00207316	1.99894
0.813523	-26.9472	250.516	20.4483	5.06403e-05	-0.00310078	1.47383
0.814207	-3.50298	304.412	5.8245	4.68618e-05	-0.00473577	1.8574
0.814268	1.30063	290.178	13.657	4.88567e-05	-0.00423857	1.94935
0.814305	-12.4658	309.355	14.7505	4.79528e-05	-0.004922	1.75963
0.814507	-2.83325	288.042	9.69711	4.90457e-05	-0.00416359	1.95481
0.815174	24.9294	269.071	5.24476	4.92401e-05	-0.00350018	1.60406
0.81574	-17.7506	245.989	16.8919	4.90555e-05	-0.00278647	1.52453
0.815957	-24.8577	253.564	7.8588	5.05042e-05	-0.00315274	1.72887
0.815997	-20.9207	259.977	19.7625	5.07475e-05	-0.00332699	1.62547
0.81616	-17.8111	247.27	11.0031	4.91015e-05	-0.00281728	1.73617
0.816195	-31.3619	233.744	4.01493	5.0647e-05	-0.00284548	1.54353
0.816324	-1.3932	261.398	10.9784	4.90589e-05	-0.00315483	2.10216
0.816436	3.65532	285.392	6.28855	4.89589e-05	-0.0040504	1.98303
0.816613	0.568738	258.188	9.24969	4.90449e-05	-0.0030462	2.0889
0.817339	2.00521	229.066	4.94652	4.64338e-05	-0.00208105	2.09569
0.817421	0.187558	256.398	9.84739	4.86252e-05	-0.00296083	2.10748
0.817482	21.4458	248.544	29.3428	5.0394e-05	-0.00298738	1.9058
0.81802	9.71733	256.353	19.5133	5.01255e-05	-0.0031056	1.71212
0.818062	6.96994	260.317	22.1604	4.91552e-05	-0.00313209	1.83073
0.818079	-7.56259	284.095	18.7389	4.95243e-05	-0.00402925	2.02223
0.818389	23.0163	248.093	10.7328	4.98913e-05	-0.00293768	1.84065
0.818449	-50.0035	299.721	29.4223	5.22742e-05	-0.00443015	1.43488
0.818753	-7.61026	284.668	19.9828	4.93632e-05	-0.00404264	2.04489
0.819329	0.179264	266.461	8.77259	4.96744e-05	-0.00335966	2.05761
0.819398	-4.13872	293.513	5.40784	4.88352e-05	-0.00436506	1.98151
0.819632	21.4983	261.27	7.29561	5.04221e-05	-0.00332899	1.77342
0.819691	-2.20473	290.74	6.35433	4.91665e-05	-0.00427231	2.02933
0.820345	-6.27442	216.485	17.1681	4.54765e-05	-0.00185625	2.00999
0.820594	-21.8808	306.371	17.3143	4.83564e-05	-0.00473302	1.73151
0.820862	-29.2814	278.029	27.8763	5.0125e-05	-0.00382987	0.770421
0.820868	-34.8661	284.077	4.34508	5.11013e-05	-0.00406147	1.28764
0.820872	-1.02229	231.994	16.5877	4.73893e-05	-0.00220507	1.9916
0.820895	19.7585	269.065	19.9752	5.01166e-05	-0.00352878	1.26742
0.820909	-23.2503	295.403	13.4034	5.03455e-05	-0.00445126	1.36361
0.82106	-32.5667	231.244	4.83457	5.04733e-05	-0.00279896	1.37963
0.821125	-36.311	267.964	8.80925	5.23049e-05	-0.00373936	1.28695
0.821449	-34.5909	238.027	32.5487	5.11667e-05	-0.00300677	1.41269
0.821469	-1.39776	232.356	13.3112	4.75931e-05	-0.00222921	2.02829
0.82187	-16.975	222.107	16.3619	4.84193e-05	-0.0022888	1.48193
0.821978	-38.4143	263.604	20.0062	5.22255e-05	-0.00362362	1.06169
0.822004	-13.2392	280.771	9.59455	4.95826e-05	-0.0039049	1.94362
0.822066	8.79514	270.505	10.4226	5.00126e-05	-0.00352173	1.94752
0.822285	-21.4595	262.532	17.8498	5.05493e-05	-0.00337527	1.54892
0.822371	22.5037	249.04	23.3716	5.01934e-05	-0.00298708	1.92986
0.822561	7.54772	264.604	18.1867	4.96463e-05	-0.00329869	2.08079
0.823192	-7.83683	299.99	14.8312	4.77519e-05	-0.00457065	1.85868
0.823507	-33.8329	245.901	23.9917	5.17538e-05	-0.0031795	1.53411
0.823759	-4.87884	236.738	16.9661	4.80743e-05	-0.00235956	1.85282
0.824247	1.02818	287.78	11.271	4.93137e-05	-0.00416641	1.99636
0.824731	2.17415	287.722	16.0942	4.90303e-05	-0.00415074	2.01093
0.824898	-15.2428	270.56	11.1004	4.98697e-05	-0.00355688	1.94085
0.824987	-3.92157	256.732	26.851	4.87578e-05	-0.00298692	1.90265
0.825144	12.5502	266.943	25.67	4.91931e-05	-0.0033553	2.08254
0.825204	-10.0013	254.483	7.23236	4.94433e-05	-0.00299818	2.00775
0.825381	-0.250045	222.479	3.47518	4.55175e-05	-0.00190682	2.10168
0.82548	1.07762	297.549	15.3593	4.79002e-05	-0.00449055	1.9672
0.826563	-3.69716	288.073	9.09246	4.89105e-05	-0.0041535	2.04212
0.826593	7.16206	227.199	18.2373	4.68136e-05	-0.00209367	2.00541
0.826733	-24.8676	274.194	17.5566	5.04948e-05	-0.00371927	1.55957
0.827653	-19.8795	303.546	17.0702	4.90509e-05	-0.00468916	1.7504
0.828026	-18.0969	279.56	18.0899	5.00415e-05	-0.00387307	1.5625
0.828122	10.6711	223.096	7.61154	4.66886e-05	-0.00206783	1.84128
0.828764	-24.3893	278.36	11.5989	5.05679e-05	-0.00385889	1.70145
0.828919	24.7746	248.806	5.09921	4.96602e-05	-0.00295738	1.78455
0.82899	6.47976	227.747	9.7969	4.72376e-05	-0.00212769	1.99929
0.829862	-8.42761	248.213	10.1259	4.86991e-05	-0.00273533	2.05216
0.829884	-13.3999	273.423	12.4516	4.9875e-05	-0.003654	1.8818
0.829975	-0.221782	210.042	5.98322	4.49653e-05	-0.00173282	2.08356
0.829985	13.1106	259.7	10.4796	5.00796e-05	-0.00319812	1.87569
0.830693	-27.182	252.778	11.9248	5.06599e-05	-0.0031584	1.48823
0.830874	-8.01632	248.842	11.8447	4.88191e-05	-0.00276205	1.99826
0.831156	-14.5198	280.459	20.032	4.93672e-05	-0.0038811	2.0792
0.831287	-17.6134	257.18	32.8829	4.98045e-05	-0.00315583	1.49726
0.831629	-1.03452	244.05	22.7024	4.83986e-05	-0.00256363	2.02594
0.831791	-4.50907	300.859	8.80668	4.76293e-05	-0.00461102	1.89356
0.831802	-0.0437929	245.953	18.9717	4.85497e-05	-0.00262304	2.04541
0.832401	-33.1221	274.813	17.068	5.14994e-05	-0.00384315	1.15034
0.832452	-25.826	263.71	17.0971	5.13508e-05	-0.00349553	1.75558
0.832578	-17.6514	272.864	21.4843	5.00676e-05	-0.00364372	1.64184
0.832581	-19.8523	279.986	13.4262	5.04602e-05	-0.00391214	1.73993
0.832679	-30.058	244.096	12.5936	5.10057e-05	-0.00304469	1.22319
0.833307	-18.4851	242.758	7.96954	4.94301e-05	-0.00276395	1.7089
0.833612	20.019	266.466	15.5327	5.02554e-05	-0.00346196	1.91963
0.834019	-35.3204	278.198	18.9962	5.15038e-05	-0.00393041	0.973849
0.834078	-10.5388	293.835	6.51545	4.9047e-05	-0.00437219	1.92127
0.834345	18.6032	279.847	14.2149	4.94615e-05	-0.00387776	1.61647
0.834758	15.5691	259.818	19.512	4.9987e-05	-0.00321243	1.70447
0.835449	0.149681	228.734	23.067	4.61924e-05	-0.00205881	1.99946
0.835569	-0.263751	266.749	30.9971	4.94616e-05	-0.00335866	2.0048
0.835641	-17.9853	230.094	26.8013	4.82361e-05	-0.00240038	1.45687
0.836278	-37.9197	249.594	10.7755	5.20147e-05	-0.00329406	1.08685
0.836676	-13.0749	258.124	7.91898	4.95497e-05	-0.00312954	1.96175
0.837643	-9.25356	245.357	12.391	4.78682e-05	-0.00259578	2.10484
0.837806	-8.02501	285.652	28.3708	4.89434e-05	-0.00405499	2.03578
0.837821	-18.0837	257.929	24.3682	5.01908e-05	-0.0032128	1.47448
0.837874	0.374722	245.477	6.50936	4.86113e-05	-0.00261612	2.04793
0.837935	16.4619	272.876	23.7276	4.94025e-05	-0.0036005	2.02509
0.838028	-29.9203	269.944	10.7362	5.1013e-05	-0.00365378	1.25354
0.838885	-4.57162	303.074	11.7466	4.71553e-05	-0.00468643	1.83619
0.83923	-33.812	249.853	21.7058	5.1191e-05	-0.00318401	0.81199
0.839366	-11.2973	269.528	24.2021	4.97111e-05	-0.00350184	1.66031
0.839869	-6.68116	232.754	7.35491	4.66385e-05	-0.00219711	2.06263
0.840055	15.4031	249.386	18.3989	5.00889e-05	-0.002931	1.5295
0.840462	-9.43991	266.156	28.5503	4.97299e-05	-0.00337358	1.67894
0.841029	-19.6746	300.121	18.5413	5.02704e-05	-0.00465913	1.9077
0.841152	-51.7302	271.329	16.1066	5.18604e-05	-0.00376834	1.36727
0.84149	-29.3855	283.811	7.69443	5.05578e-05	-0.00403533	1.59941
0.84173	-24.6977	295.779	15.1296	5.02357e-05	-0.00444417	1.75379
0.842088	-12.6554	248.419	18.6613	4.87392e-05	-0.00276804	1.77169
0.842267	8.40084	288.233	13.1546	4.8251e-05	-0.00414179	1.8053
0.842306	-0.535947	302.317	15.5241	4.66618e-05	-0.00464789	1.8162
0.842344	-13.3196	272.24	10.0564	4.99429e-05	-0.00361399	1.94427
0.842469	-19.2793	248.985	13.3293	4.939e-05	-0.00289877	1.5257
0.842906	10.277	263.38	21.1132	4.94701e-05	-0.0032568	1.85747
0.842917	0.547742	289.27	15.8861	4.89112e-05	-0.00420557	2.00606
0.843319	-14.837	238.623	34.896	4.87207e-05	-0.00256098	1.60485
0.843771	-4.99456	230.078	6.45382	4.65545e-05	-0.00212653	2.05874
0.844075	-43.1003	270.773	22.7612	5.1891e-05	-0.00375681	0.890076
0.844093	0.477126	243.074	23.7525	4.78119e-05	-0.00249528	1.9568
0.844609	6.29892	263.786	18.7372	4.97777e-05	-0.00328175	2.04569
0.844739	15.687	230.415	10.4792	4.7506e-05	-0.00229541	1.80267
0.844862	-3.28813	224.94	11.9447	4.59067e-05	-0.00197561	2.10309
0.844931	-2.78142	305.71	3.41411	4.68355e-05	-0.00478798	1.87042
0.845745	-1.82348	265.644	25.4651	4.92247e-05	-0.00330999	1.99604
0.84586	-27.3527	244.671	13.1087	5.04848e-05	-0.00297971	1.37556
0.846795	-0.55242	255.694	11.0617	4.85181e-05	-0.00293565	1.93491
0.847298	-8.77276	282.631	23.3207	4.95858e-05	-0.00397753	1.88132
0.847341	-50.1574	286.621	4.12532	5.2436e-05	-0.00415428	0.898736
0.847587	7.0531	284.543	13.0467	4.85034e-05	-0.00399137	1.99173
0.847973	-48.8899	280.894	15.3247	5.24134e-05	-0.00403619	1.17049
0.848031	-14.1378	273.318	7.29123	4.9914e-05	-0.00365043	1.86939
0.848347	-30.2609	232.172	6.86747	5.04719e-05	-0.00279077	1.63834
0.848753	-34.39	262.183	25.5594	5.19507e-05	-0.00354483	1.75571
0.84951	15.336	272.746	14.9236	4.97302e-05	-0.00360852	1.68512
0.849687	-11.9068	265.246	28.2331	4.93161e-05	-0.00333325	1.76552
0.849829	-5.78511	289.643	13.2568	4.89992e-05	-0.00421865	1.98763
0.850423	-9.08467	289.527	8.26138	4.88716e-05	-0.00420316	1.8669
0.850889	14.0777	260.754	17.0845	5.01875e-05	-0.00324265	1.97423
0.8509	-1.10688	224.191	13.7048	4.56569e-05	-0.00194182	2.08453
0.851068	2.95811	221.299	13.1849	4.54328e-05	-0.00188715	2.03483
0.851205	-29.0185	286.07	7.80959	5.0437e-05	-0.0040988	1.60451
0.851241	-32.8356	294.137	7.11132	5.08167e-05	-0.0043734	1.13345
0.851265	-5.05531	256.409	12.2432	4.91315e-05	-0.00300611	1.98969
0.851737	7.48517	259.699	23.2857	4.91632e-05	-0.00311481	1.78817
0.852105	27.9231	246.336	15.6	4.9683e-05	-0.00293881	1.19272
0.852703	10.6099	250.169	8.60939	4.95067e-05	-0.00287001	1.9794
0.852722	-28.2149	283.622	8.94422	5.06716e-05	-0.00404179	1.39411
0.852836	-34.5599	243.255	4.654	5.15452e-05	-0.00311119	1.35592
0.852865	-44.3503	312.262	13.5454	5.16967e-05	-0.00475953	1.23113
0.853154	15.432	232.882	18.3142	4.83897e-05	-0.00241368	1.65513
0.853339	-30.3299	267.278	14.5728	5.11841e-05	-0.00359941	1.1358
0.853419	9.98017	263.672	13.6126	4.94251e-05	-0.00326045	1.97198
0.853481	-28.8098	258.255	8.33502	5.05908e-05	-0.00329827	1.7586
0.854949	16.9211	277.721	12.6538	4.94749e-05	-0.00378806	1.64912
0.855117	-1.23777	264.928	13.8564	4.94091e-05	-0.00329776	2.07237
0.855149	-15.3864	278.348	10.6017	4.98555e-05	-0.00382502	1.98199
0.855717	-28.6467	286.676	9.85086	5.04903e-05	-0.00412515	1.65024
0.856014	-5.74149	254.716	10.9771	4.89483e-05	-0.00294416	1.9697
0.856141	-11.9323	245.485	28.7709	4.79183e-05	-0.00262726	1.53929
0.856341	1.24557	286.517	11.9365	4.93916e-05	-0.00411746	1.99823
0.856859	0.126314	222.09	4.85511	4.54298e-05	-0.00189605	2.09303
0.856907	-19.1206	238.143	12.691	4.91063e-05	-0.00264821	1.59364
0.856911	-27.6875	255.437	6.33389	5.07758e-05	-0.00323366	1.52124
0.857086	-8.99182	255.218	10.5953	4.92728e-05	-0.00300237	1.94889
0.857354	-7.70331	249.333	10.9507	4.89483e-05	-0.00278832	2.0794
0.85744	-1.19896	260.872	9.90371	4.89893e-05	-0.00313028	2.08905
0.858345	-9.2867	278.988	13.1119	4.94782e-05	-0.00382798	1.85447
0.85837	-27.5731	254.82	8.7979	5.0724e-05	-0.00321595	1.37592
0.858551	-6.32458	234.412	8.1511	4.7445e-05	-0.00228	2.06313
0.859113	-24.0125	245.37	34.2862	4.98617e-05	-0.00292004	1.13874
0.859495	-13.9894	242.668	22.5814	4.8972e-05	-0.00266385	1.66932
0.859521	13.0481	242.714	10.0188	4.95093e-05	-0.00269906	1.97755
0.859675	-16.2997	262.607	15.8177	5.0199e-05	-0.00333341	1.73292
0.860278	-31.6889	247.511	23.9775	5.1413e-05	-0.00315996	1.19093
0.86092	-9.1799	249.127	7.55823	4.88296e-05	-0.00278035	2.0859
0.861333	0.168484	259.198	10.8111	4.89555e-05	-0.00307034	2.06677
0.861448	-37.069	236.36	37.6904	5.07497e-05	-0.002955	0.957578
0.861479	-18.6946	262.876	13.0998	5.03995e-05	-0.00336182	1.85577
0.861479	-11.064	231.93	21.5338	4.73325e-05	-0.00226513	1.71809
0.86152	-9.70346	223.548	36.5974	4.65238e-05	-0.00204716	1.8241
0.861834	-5.30823	224.993	22.1588	4.57139e-05	-0.00197787	1.89176
0.861873	-0.580919	303.779	12.7197	4.6722e-05	-0.00470753	1.82339
0.86195	21.3198	281.664	14.1574	4.96718e-05	-0.00396614	1.34201
0.862095	-35.4263	284.362	9.02287	5.11035e-05	-0.00406928	1.23374
0.86229	-37.2379	260.961	17.5884	5.17945e-05	-0.0035099	0.905544
0.862312	19.36	257.709	15.3112	5.02561e-05	-0.00319777	2.00948
0.862507	-40.8125	271.879	25.234	5.19838e-05	-0.0037893	1.76863
0.863891	7.59459	267.002	9.33056	4.98145e-05	-0.00338785	2.00206
0.864147	-4.71234	229.641	8.04291	4.65036e-05	-0.00211277	2.10778
0.864163	-15.4802	297.275	23.8075	4.96558e-05	-0.00453414	1.20603
0.864626	-15.0017	273.582	13.9268	4.98471e-05	-0.00366032	1.85489
0.864891	0.612685	246.603	21.2167	4.86327e-05	-0.00264785	2.03621
0.865143	-38.95	236.687	16.0305	5.13048e-05	-0.00304102	0.993012
0.865451	7.03371	259.519	13.038	4.90237e-05	-0.00309539	1.90603
0.865495	-18.7485	280.201	22.5909	5.00487e-05	-0.00390007	1.47212
0.865564	-28.1707	261.721	20.5695	5.10442e-05	-0.00343442	1.00032
0.86564	-1.78975	292.367	12.4042	4.89468e-05	-0.00432478	2.03384
0.866061	-7.55475	275.61	29.4158	4.88685e-05	-0.0036659	1.67491
0.866212	-21.671	244.618	17.1014	4.96495e-05	-0.00285636	1.53697
0.8667	23.3657	247.009	15.7108	4.95851e-05	-0.00288885	1.82158
0.866891	-33.4886	233.267	4.81127	5.0821e-05	-0.00286907	1.55801
0.866906	6.36031	275.617	9.95543	4.86943e-05	-0.00362946	2.08128
0.866943	-25.7106	245.046	9.59884	5.04625e-05	-0.00297796	1.66296
0.867155	0.382161	234.018	18.8111	4.78603e-05	-0.00228585	2.04502
0.867417	1.46048	235.823	27.7101	4.73563e-05	-0.00227985	1.86338
0.867427	3.82187	272.511	6.64545	4.9128e-05	-0.00353466	2.05794
0.867666	-15.8325	302.728	29.7047	4.89434e-05	-0.00470405	1.04327
0.867675	12.6207	272.796	9.73013	4.95943e-05	-0.0035774	1.8306
0.867759	-9.18482	252.724	6.65483	4.91928e-05	-0.00291954	1.94745
0.867793	-9.44873	239.489	7.40895	4.81533e-05	-0.0024722	1.97296
0.867866	-34.2109	265.356	16.2468	5.21155e-05	-0.00364264	1.43725
0.868025	-20.2846	261.444	10.6971	5.0427e-05	-0.00332939	1.73747
0.86808	-36.2414	227.198	10.3436	5.05237e-05	-0.00281108	1.04786
0.868376	-54.1738	246.041	8.01653	5.29615e-05	-0.00353455	0.823407
0.868393	-12.4185	270.505	17.1548	4.9924e-05	-0.00355207	2.0289
0.868609	-31.6526	264.33	19.4641	5.18517e-05	-0.00359153	0.948496
0.86863	-32.1372	264.801	20.8789	5.18731e-05	-0.00360858	0.902762
0.868772	-21.2554	252.059	16.5899	4.99201e-05	-0.00304565	1.44852
0.869672	17.3668	268.651	21.9885	4.93223e-05	-0.00345194	1.47983
0.870427	-18.823	248.524	10.7955	4.92602e-05	-0.00287181	1.63905
0.870569	15.9928	251.937	30.4863	4.99374e-05	-0.00298748	1.42981
0.870649	9.08784	245.456	32.6386	4.87635e-05	-0.00267729	1.35249
0.870776	-10.0223	292.937	9.11475	4.90426e-05	-0.00433922	1.8838
0.870969	-20.4989	284.635	11.7374	4.89561e-05	-0.00399187	1.48691
0.871155	11.2432	244.6	17.2332	4.95366e-05	-0.00273726	1.64373
0.87141	-12.1002	280.314	11.6608	4.96858e-05	-0.00389657	1.96963
0.871709	-50.7535	276.078	21.6709	5.18796e-05	-0.00387423	1.2458
0.872068	-17.7143	220.095	13.4706	4.86062e-05	-0.00228462	1.50635
0.872365	-9.88479	259.459	4.79496	4.94518e-05	-0.00314047	2.03819
0.872368	17.4707	238.256	26.3578	4.97666e-05	-0.00265966	1.54044
0.872494	-2.03877	277.423	13.6006	4.93717e-05	-0.00374049	2.0168
0.872506	0.617515	229.977	3.71129	4.6694e-05	-0.00211482	2.09404
0.872692	-7.21571	248.05	10.766	4.88058e-05	-0.0027341	2.08459
0.872719	-25.966	260.701	16.0251	5.05255e-05	-0.003342	1.54401
0.872725	-1.5843	218.415	6.42559	4.48388e-05	-0.00180784	2.08978
0.872755	4.0176	260.202	11.763	4.91977e-05	-0.00311317	2.07799
0.873526	-12.9002	265.048	25.6589	4.96047e-05	-0.00335392	1.41135
0.873839	12.0134	282.321	17.064	4.94347e-05	-0.00395832	1.75353
0.874007	-7.97043	245.551	9.18009	4.8158e-05	-0.00261367	2.04569
0.874125	-6.45992	220.242	19.4947	4.55743e-05	-0.00189861	2.08207
0.874495	-5.03901	303.554	12.6166	4.7198e-05	-0.00470912	1.77294
0.874584	-4.77051	307.243	6.39616	4.65402e-05	-0.00483592	1.81703
0.875348	-4.67438	258.613	6.31742	4.86983e-05	-0.0030431	2.10038
0.87543	-44.4866	236.477	5.13113	5.17148e-05	-0.00316304	1.15416
0.875447	18.8601	258.096	14.6668	5.03208e-05	-0.00321284	1.81281
0.875764	18.7904	261.989	11.2786	5.01918e-05	-0.00331527	1.67016
0.875961	-18.5515	244.381	14.5943	4.92234e-05	-0.0027764	1.83743
0.876142	-11.6946	232.576	18.79	4.77532e-05	-0.00231878	1.63111
0.876414	3.09692	247.25	15.5313	4.78917e-05	-0.00262547	2.10192
0.87668	-1.03014	302.344	7.3897	4.68115e-05	-0.00465147	1.87118
0.87691	4.04366	261.803	11.3357	4.94751e-05	-0.00319079	2.01626
0.876913	-12.3982	281.83	17.6458	4.92815e-05	-0.00392494	1.93899
0.877033	-21.219	261.436	12.4427	5.05965e-05	-0.00334546	1.457
0.877454	12.8561	281.252	15.0571	4.96785e-05	-0.00393224	1.73558
0.877805	-6.06805	220.686	9.72703	4.58736e-05	-0.0019232	2.06131
0.878074	-28.7567	259.114	11.7013	5.05842e-05	-0.00332266	1.81796
0.878355	-11.0489	253.44	11.7545	4.9564e-05	-0.00297999	1.89463
0.878786	-30.6901	242.649	7.13928	5.09443e-05	-0.00301685	1.33683
0.878935	-1.7583	225.223	20.8782	4.55178e-05	-0.00194835	2.06656
0.87894	-1.39644	288.372	8.58956	4.90789e-05	-0.00417336	2.0197
0.879554	24.1974	246.59	6.87143	4.94e-05	-0.00287491	1.72784
0.879714	-27.0113	237.077	5.03813	5.05252e-05	-0.00285771	1.6131
0.880375	-8.45663	281.499	24.8162	4.91867e-05	-0.0039125	1.73003
0.88121	-19.7005	266.582	10.6731	5.02425e-05	-0.0034581	1.74074
0.881243	-3.88382	226.295	16.9478	4.63506e-05	-0.00203571	2.00975
0.881612	-11.239	291.341	10.562	4.91736e-05	-0.00428612	1.83379
0.881643	2.74352	242.364	8.42656	4.68727e-05	-0.00242081	2.10796
0.882046	4.32994	251.912	10.0429	4.83287e-05	-0.00279867	1.97052
0.882227	-14.1429	284.458	18.9204	4.92214e-05	-0.00402005	1.66246
0.882721	-8.63716	258.343	15.0295	4.93443e-05	-0.00309736	1.90153
0.883676	-24.3439	274.827	7.61599	5.03896e-05	-0.00373504	1.74366
0.883809	22.0897	248.217	27.3732	5.00971e-05	-0.00295257	1.94905
0.884253	-0.0840125	284.264	14.4155	4.88955e-05	-0.00400006	1.95417
0.884582	18.8042	260.571	20.4113	5.01509e-05	-0.00326972	1.64711
0.884623	8.04023	256.179	19.6189	4.96855e-05	-0.00305553	1.79811
0.884688	-14.3999	273.012	5.60231	4.99087e-05	-0.00364384	1.92415
0.885467	4.02282	285.464	5.68066	4.89603e-05	-0.00405277	1.98207
0.885906	4.21518	265.808	13.8221	4.99001e-05	-0.00334846	2.04537
0.885925	-24.3194	245.751	34.3576	4.99464e-05	-0.00293694	0.985512
0.886264	-14.6637	264.317	14.4134	5.01257e-05	-0.00337453	1.84672
0.886736	-3.44114	255.478	15.5088	4.89225e-05	-0.00295588	2.0751
0.886989	23.1948	249.61	16.7929	5.00649e-05	-0.00299604	1.95765
0.887385	-16	253.792	9.85758	4.9876e-05	-0.00303948	1.85934
0.887731	-20.6096	260.914	23.3155	5.05361e-05	-0.00332609	1.56017
0.888014	-22.6572	298.725	19.2958	5.01114e-05	-0.00455668	1.55756
0.888078	-11.073	284.319	15.4149	4.91818e-05	-0.00401337	2.00566
0.888252	-34.7663	243.993	11.2729	5.15784e-05	-0.00312676	1.48614
0.888306	-16.4729	274.639	24.2842	5.05409e-05	-0.00374521	1.53094
0.888322	-27.9694	243.817	12.084	5.06077e-05	-0.00298023	1.24542
0.888383	-2.40293	233.924	16.3307	4.77407e-05	-0.0022776	2.06085
0.888806	-30.3446	280.774	13.8942	5.07471e-05	-0.00395228	1.20047
0.888841	-41.2162	247.108	9.81127	5.21117e-05	-0.00329176	1.16058
0.889507	-14.3576	277.322	3.04735	4.99497e-05	-0.00380404	1.89672
0.889739	-15.3119	304.186	19.9317	4.85472e-05	-0.00473708	1.21826
0.889806	0.528915	249.801	34.8948	4.84595e-05	-0.00274219	1.92396
0.890267	9.31436	270.382	24.9572	4.97919e-05	-0.00349785	2.00252
0.890831	4.78277	272.443	6.18773	4.92052e-05	-0.00353299	2.02176
0.890834	-22.4244	234.112	14.2594	4.94144e-05	-0.00263887	1.29298
0.891053	-21.8893	297.552	7.96982	5.02493e-05	-0.00452932	1.49714
0.891589	0.501981	228.873	15.5493	4.62263e-05	-0.0020617	2.0685
0.891829	-11.558	273.075	12.2163	4.98345e-05	-0.00363762	1.85518
0.892233	0.666153	257.469	15.3396	4.88908e-05	-0.00301553	2.07451
0.892339	-10.0613	250.521	9.27054	4.89048e-05	-0.00283101	1.99691
0.892785	1.42795	254.289	6.18158	4.87202e-05	-0.00289864	2.08358
0.892978	-7.53722	236.326	22.4587	4.73646e-05	-0.00232097	2.08801
0.894545	-44.0937	264.263	25.012	5.28955e-05	-0.00371933	1.25935
0.895104	-15.2654	303.549	28.0459	4.85772e-05	-0.00471463	1.06956
0.896388	-25.9578	254.988	8.51955	5.05783e-05	-0.00319805	1.71638
0.89641	-15.3848	271.375	10.332	4.99647e-05	-0.00358904	1.93879
0.896431	-16.111	303.098	25.0348	4.90291e-05	-0.00471955	1.29714
0.896741	-11.9397	273.276	12.3473	4.98673e-05	-0.00364814	1.76166
0.897136	14.0395	247.24	13.4745	4.98144e-05	-0.0028437	1.70714
0.897485	-3.51916	266.814	17.1967	4.89899e-05	-0.00333051	1.99843
0.897576	6.55775	287.657	13.2407	4.8319e-05	-0.00411039	2.00458
0.897641	-29.8171	277.562	20.0087	5.03144e-05	-0.00382845	1.05589
0.897784	7.2944	273.577	38.3894	4.87267e-05	-0.00355748	2.0048
0.897854	22.0339	270.405	7.95575	4.99961e-05	-0.0035707	1.72646
0.898062	11.0831	221.763	27.0206	4.59302e-05	-0.00199279	1.96706
0.898226	19.1834	261.317	11.2927	5.01971e-05	-0.00329862	1.66952
0.898296	4.32175	278.783	11.6554	4.89237e-05	-0.00376988	2.08811
0.898557	-6.8861	284.489	10.8439	4.956e-05	-0.00404957	1.96921
0.898746	2.18958	282.76	20.374	4.85545e-05	-0.00392037	1.91023
0.898796	-4.23948	244.701	8.9938	4.77813e-05	-0.00254182	2.06481
0.899111	-21.0954	253.324	6.54002	5.00442e-05	-0.00308874	1.57058
0.899456	17.77	283.286	8.01074	4.95815e-05	-0.00401546	1.7533
0.899699	3.87557	284.723	11.8735	4.8947e-05	-0.00402367	1.93933
0.899754	-15.8443	227.255	15.7814	4.76912e-05	-0.00227552	1.63911
0.899848	-27.2719	276.903	24.2435	5.01547e-05	-0.00378921	1.62172
0.900122	3.95605	278.933	10.0606	4.89153e-05	-0.00377522	2.08864
0.900313	-2.51795	245.936	11.8641	4.84445e-05	-0.0026232	2.07535
0.900635	14.9335	256.036	9.6576	5.01062e-05	-0.00310852	1.91396
0.900781	-5.23034	260.917	12.2644	4.89665e-05	-0.0031429	2.01163
0.900818	-20.7468	304.975	11.5325	4.86804e-05	-0.00471127	1.37554
0.901396	-10.3571	255.117	18.4504	4.93637e-05	-0.00300843	2.10386
0.901686	-14.4966	251.385	17.0823	4.92659e-05	-0.00291255	1.69426
0.90214	4.43949	264.952	10.415	4.98371e-05	-0.00331769	2.06104
0.902285	-23.804	303.642	9.86815	4.92467e-05	-0.00466691	1.36265
0.902375	-7.71396	219.979	6.76359	4.49279e-05	-0.00186449	2.07353
0.902614	-19.958	245.956	17.7036	4.91542e-05	-0.00282012	1.57433
0.903003	2.15045	260.452	13.1531	4.9331e-05	-0.00313345	2.09154
0.903039	-38.3481	233.766	7.62537	5.02537e-05	-0.00288356	1.09028
0.903307	-0.705102	292.48	11.9298	4.90324e-05	-0.00433772	2.05058
0.904077	-3.45556	294.623	5.42804	4.88477e-05	-0.00440827	1.98422
0.904091	15.8597	243.584	14.3891	4.91582e-05	-0.00270631	2.06589
0.904735	-19.6537	305.547	2.84059	4.84943e-05	-0.00473663	1.66767
0.905437	6.82079	273.201	21.2019	4.92375e-05	-0.00356611	2.04784
0.905683	-18.5452	237.682	7.34932	4.90071e-05	-0.00261983	1.63401
0.905786	-25.0975	234.329	21.1018	4.99886e-05	-0.00272527	1.179
0.905879	-20.3868	247.598	12.0904	4.93445e-05	-0.0028736	1.4655
0.90624	-44.9498	234.949	5.41011	5.15125e-05	-0.00313269	1.07443
0.906394	-43.9538	274.854	17.665	5.19746e-05	-0.00386953	1.02487
0.90679	1.62332	228.088	13.8146	4.61101e-05	-0.00203978	2.03256
0.906873	-3.39892	291.413	6.97928	4.9104e-05	-0.00429477	2.0392
0.907375	7.02592	228.41	4.84368	4.73725e-05	-0.0021531	2.00202
0.907488	-8.91012	286.514	18.7524	4.89303e-05	-0.00408968	1.75136
0.907797	14.8424	259.684	11.5803	4.99548e-05	-0.00319714	1.88569
0.907824	-3.87692	294.355	4.20236	4.88555e-05	-0.00439678	1.98843
0.907944	-0.774046	280.788	25.8996	4.88494e-05	-0.0038548	2.03689
0.907997	-12.0873	277.06	5.50709	4.96728e-05	-0.00376943	1.95271
0.908004	2.01059	284.097	18.2606	4.88994e-05	-0.00399267	1.91344
0.908274	-35.0067	230.544	9.63192	5.05678e-05	-0.00282869	1.40474
0.908733	-50.8454	285.488	10.2404	5.24272e-05	-0.00412451	0.994834
0.908949	-0.779655	230.973	10.5705	4.69185e-05	-0.00214931	2.07181
0.909377	14.5696	238.968	11.5221	4.9382e-05	-0.00261773	1.72333
0.909695	-5.1513	304.102	12.6328	4.71507e-05	-0.00472859	1.80239
0.909704	2.5894	229.666	10.3409	4.666e-05	-0.00210712	2.08565
0.909756	11.6395	253.969	19.4834	5.0265e-05	-0.0030455	1.90667
0.909823	-13.607	277.302	11.4388	4.98625e-05	-0.00379641	1.81276
0.910222	-43.3035	258.153	25.2821	5.32013e-05	-0.0036559	0.570607
0.91096	20.2713	278.829	9.61329	4.93467e-05	-0.00383379	1.68146
0.911118	15.6126	252.832	11.5276	4.97205e-05	-0.0029859	1.88004
0.912096	-2.51448	238.607	24.6503	4.70061e-05	-0.00232202	1.93239
0.912112	2.32631	288.479	13.7279	4.87761e-05	-0.00416541	2.05964
0.912911	15.8972	272.392	21.996	4.96532e-05	-0.00358893	2.06106
0.912999	4.11059	252.311	5.37385	4.83779e-05	-0.00281113	2.0797
0.913171	-8.58306	270.508	24.7186	4.97059e-05	-0.00352672	1.7135
0.913208	6.24422	268.833	17.091	4.94141e-05	-0.0034186	1.99391
0.913268	13.2516	285.583	17.5365	4.87674e-05	-0.00406138	1.50619
0.913315	-0.850039	265.13	12.0389	4.9489e-05	-0.00330586	2.08243
0.913827	-35.8533	264.735	7.93391	5.21922e-05	-0.00364433	1.10902
0.913919	7.60347	252.28	28.7937	4.90797e-05	-0.00289076	1.52919
0.914049	-26.0108	256.027	9.32567	5.06939e-05	-0.00323367	1.65896
0.915083	-11.3623	257.974	23.8688	4.95021e-05	-0.00311114	1.89041
0.915875	-4.16448	251.086	10.0349	4.90038e-05	-0.00282894	1.97526
0.915972	13.2712	246.504	16.335	4.96863e-05	-0.00280909	1.74194
0.916095	-30.995	239.236	13.8336	5.11029e-05	-0.00300704	1.15123
0.916208	-9.04655	246.756	15.7208	4.8412e-05	-0.00267095	2.07468
0.916329	7.30531	252.011	28.8744	4.89238e-05	-0.0028696	1.66807
0.916959	-10.6558	283.327	19.4191	4.90935e-05	-0.00397498	2.03969
0.91764	-13.8699	274.253	11.9865	4.9808e-05	-0.00368217	1.90383
0.917839	-41.0978	244.685	17.291	5.18978e-05	-0.00323676	0.903938
0.918111	-2.08158	286.494	7.4411	4.9049e-05	-0.00409969	2.05428
0.918332	-13.7833	260.327	22.5585	4.98538e-05	-0.00323397	1.55222
0.918356	-27.9985	261.277	22.1767	5.09837e-05	-0.0034158	1.01053
0.919113	-17.8134	240.727	14.2646	4.91467e-05	-0.00268095	1.72088
0.920014	10.9497	254.076	12.1502	5.03141e-05	-0.003054	1.88821
0.920051	-32.4788	301.338	21.9261	5.02416e-05	-0.00456391	0.680118
0.920155	-21.9786	252.301	13.9773	5.00961e-05	-0.00307281	1.38995
0.920256	-1.77758	232.877	3.78087	4.77742e-05	-0.0022554	2.04686
0.920699	17.5426	247.171	12.3107	4.99809e-05	-0.00287674	1.6247
0.920913	9.45158	273.063	18.6858	4.81423e-05	-0.00351019	1.88794
0.92098	-8.99958	259.115	10.7443	4.94288e-05	-0.00312608	1.96918
0.921064	-4.23339	251.911	19.7784	4.887e-05	-0.00284526	2.02002
0.921878	-2.88189	255.01	14.8873	4.90903e-05	-0.00295286	2.05188
0.922422	-18.0922	276.182	7.63505	5.07146e-05	-0.00380397	1.91244
0.922662	-4.45788	254.018	12.8979	4.88215e-05	-0.0029032	2.09432
0.923143	-3.78046	242.917	12.2145	4.77221e-05	-0.00248508	2.03008
0.923468	-8.00331	240.785	18.7669	4.75944e-05	-0.00245289	1.87593
0.923535	-1.88429	244.777	10.395	4.84508e-05	-0.00258861	2.06416
0.923547	-46.6806	282.547	17.1829	5.25764e-05	-0.00411391	1.32287
0.923584	-27.7889	254.028	18.2596	5.0765e-05	-0.00320097	1.36636
0.92378	-4.14602	279.609	15.5385	4.91838e-05	-0.00383196	1.97947
0.923886	-16.4321	272.447	11.5467	4.99569e-05	-0.0036238	1.81552
0.923937	21.0498	284.754	19.5014	4.95064e-05	-0.00407304	1.22143
0.924282	-26.5697	264.094	22.724	5.11257e-05	-0.00348984	1.88323
0.924324	-31.7095	296.507	19.2687	5.047e-05	-0.00443355	0.965688
0.924514	-28.7568	281.735	18.1617	5.04747e-05	-0.00396933	1.26124
0.924672	-7.62837	220.722	14.8478	4.51893e-05	-0.00189169	2.05589
0.92507	14.893	233.574	16.8681	4.84272e-05	-0.00242381	1.57772
0.925072	-3.83284	258.441	13.2227	4.86638e-05	-0.00303512	1.94879
0.925462	-19.0098	261.598	11.7065	5.0336e-05	-0.00332135	1.70525
0.925597	0.767651	265.962	10.5501	4.97106e-05	-0.00334382	2.05283
0.92568	-1.98879	293.127	10.7927	4.8865e-05	-0.00435041	2.01329
0.925916	-1.90863	261.949	6.72553	4.90706e-05	-0.00317246	2.08507
0.925941	8.80479	231.925	25.5727	4.76298e-05	-0.002246	1.98672
0.926054	-25.2419	270.718	19.1912	5.10516e-05	-0.00364911	1.91446
0.927375	-5.69397	235.791	11.609	4.78725e-05	-0.00233539	2.02535
0.927633	-9.29444	224.941	6.68385	4.71657e-05	-0.00211419	1.93876
0.927648	5.16706	286.971	16.6753	4.87456e-05	-0.00410532	2.02791
0.928599	9.9097	286.734	12.1582	4.81675e-05	-0.00407419	1.96273
0.92869	-17.1353	247.326	18.3764	4.90326e-05	-0.00280329	1.67577
0.929348	-52.2803	281.339	12.5611	5.2092e-05	-0.00399933	1.1062
0.929681	-35.2774	270.77	8.31733	5.21012e-05	-0.00378749	1.20591
0.930292	-32.7305	247.154	28.4001	5.16128e-05	-0.0031837	1.61959
0.930609	-25.29	237.954	17.9587	5.02849e-05	-0.00283057	1.18385
0.930859	-5.39339	273.024	22.1361	4.92086e-05	-0.00357151	1.92366
0.931447	-16.6758	281.532	5.86681	4.89122e-05	-0.00388561	1.87779
0.931449	-18.5405	268.883	6.81612	5.04677e-05	-0.00354802	1.75419
0.931509	-32.1386	293.836	10.0516	5.07867e-05	-0.00436976	1.07508
0.931777	-12.07	279.794	5.90622	4.97179e-05	-0.00387985	1.93568
0.931952	-7.56287	285.453	22.8904	4.92363e-05	-0.00406425	2.04364
0.932422	-4.23455	262.863	8.29791	4.90538e-05	-0.00320777	2.09531
0.93261	-15.5656	298.66	16.4534	4.97025e-05	-0.00459115	1.40453
0.932692	11.7451	248.705	9.07594	4.97172e-05	-0.00285625	1.88239
0.933004	-6.35068	287.956	8.53903	4.927e-05	-0.00416376	2.00916
0.933301	11.2563	243.766	10.9358	4.95622e-05	-0.00271571	1.66706
0.933458	2.85616	246.528	11.0733	4.79401e-05	-0.00260894	2.08817
0.933487	-11.6172	236.673	22.7475	4.80913e-05	-0.00243046	1.61966
0.934109	0.38856	230.875	6.88071	4.68957e-05	-0.00214483	2.10095
0.934147	-18.9201	270.715	10.3655	5.06013e-05	-0.003612	1.83684
0.934442	-21.8933	280.28	13.9578	5.03756e-05	-0.00391354	1.45751
0.934889	-26.932	271.906	18.5485	5.08465e-05	-0.00367741	1.70088
0.935483	7.73365	220.802	28.2178	4.65797e-05	-0.00199368	1.74202
0.9356	17.0775	275.751	4.84249	4.97029e-05	-0.00372974	1.85977
0.935793	1.84098	278.486	10.3426	4.91902e-05	-0.00376685	2.05956
0.935853	-27.6027	257.398	9.07411	5.07802e-05	-0.00328191	1.7408
0.935985	-12.694	276.376	6.14719	4.9772e-05	-0.00375745	1.87277
0.936265	-2.78106	233.695	13.0177	4.76967e-05	-0.00227138	2.06085
0.936871	-6.1785	270.234	14.0144	4.89407e-05	-0.00345484	1.91819
0.937259	-15.4336	244.454	26.3991	4.93951e-05	-0.0027691	1.67325
0.937619	-15.0174	235.671	20.2082	4.82977e-05	-0.00246458	1.78781
0.937651	-13.795	256.737	12.8001	4.96651e-05	-0.00309949	2.04756
0.937732	-8.82293	240.582	17.0719	4.78809e-05	-0.00247402	1.85549
0.938032	-19.9693	241.671	5.27685	4.94102e-05	-0.00275569	1.79257
0.938184	-2.73712	254.361	17.7705	4.90938e-05	-0.00292835	2.00163
0.938392	-15.1387	259.051	14.1894	4.98268e-05	-0.00319389	1.81373
0.938588	-3.91261	300.799	10.8289	4.75398e-05	-0.00460887	1.86233
0.938793	10.6049	243.162	17.7805	4.94037e-05	-0.00268099	1.62229
0.939808	2.48305	286.449	15.0655	4.9033e-05	-0.00409737	2.0349
0.93984	-37.5528	236.319	36.2395	5.09247e-05	-0.00297936	0.943466
0.939942	0.502246	254.043	7.7662	4.86065e-05	-0.00288251	2.0877
0.940396	-45.1098	316.815	17.2244	5.14969e-05	-0.00481048	1.3098
0.940619	-0.00892912	257.711	19.3375	4.88041e-05	-0.00301435	2.03632
0.941109	-3.89208	245.727	28.4056	4.8215e-05	-0.00260813	2.00302
0.941156	-0.759862	244.728	7.60113	4.86358e-05	-0.0026017	2.03652
0.941629	-3.86853	231.232	16.2192	4.73201e-05	-0.00219868	2.05705
0.94188	-1.13979	304.098	8.86072	4.68563e-05	-0.00472751	1.87634
0.942201	10.7635	281.694	19.99	4.93156e-05	-0.00392248	1.67999
0.942206	6.66546	231.265	12.1149	4.73577e-05	-0.00219438	1.93622
0.942386	14.732	243.539	23.8681	4.94117e-05	-0.00271913	1.90003
0.942438	-17.464	236.258	19.6392	4.86522e-05	-0.00254569	1.56876
0.942651	8.88307	262.779	19.2318	4.96632e-05	-0.00325099	1.97765
0.942683	-32.9943	244.611	14.0946	5.1615e-05	-0.00313525	1.3029
0.942853	-9.21903	270.525	14.2417	4.98989e-05	-0.00354216	1.85356
0.942861	-2.37702	230.804	19.2648	4.71464e-05	-0.00216967	1.97961
0.942902	-38.9383	264.245	8.59632	5.23224e-05	-0.00364683	1.09526
0.943066	23.8681	250.179	18.6661	4.98833e-05	-0.00300279	1.98827
0.943167	10.5807	258.206	9.955	5.01698e-05	-0.00316264	1.91715
0.943241	-54.4185	247.425	16.283	5.2999e-05	-0.00355817	1.1973
0.943436	0.819939	244.989	17.6854	4.83865e-05	-0.00258517	2.04451
0.943567	28.5012	248.127	5.60328	4.98641e-05	-0.00299806	1.45845
0.944299	-4.70328	286.16	22.9771	4.92261e-05	-0.00409524	1.87447
0.944378	11.1383	286.767	18.8649	4.81669e-05	-0.00407693	1.64857
0.944441	-3.49313	293.971	4.25236	4.88829e-05	-0.00438178	1.93845
0.944665	-2.18038	278.752	10.2257	4.93427e-05	-0.00379631	2.07173
0.944801	16.4368	265.75	31.5836	4.95938e-05	-0.00337418	1.31995
0.94549	-8.92323	239.908	20.5766	4.80113e-05	-0.00246875	1.82069
0.945816	-25.1031	231.727	17.8748	5.02206e-05	-0.00272022	0.903577
0.945893	-32.6943	232.127	5.2283	5.05712e-05	-0.00282012	1.42497
0.946133	-31.1557	265.219	26.6893	5.16269e-05	-0.00359622	1.01156
0.946705	10.3043	222.438	16.022	4.65867e-05	-0.00204537	2.02539
0.946711	-2.86447	265.022	20.0564	4.89412e-05	-0.00326906	2.07976
0.947034	0.866765	259.624	6.83245	4.91011e-05	-0.00309338	2.06055
0.94719	5.17505	251.087	15.2075	4.84437e-05	-0.00278836	1.92322
0.947218	8.74799	255	19.7154	4.9922e-05	-0.00304726	1.71429
0.94782	-7.33089	223.565	26.8856	4.60818e-05	-0.00199492	1.64514
0.947862	3.05192	244.457	10.4522	4.73626e-05	-0.00251154	2.10313
0.948155	-24.1606	274.064	16.5337	5.04407e-05	-0.00370798	1.43747
0.94826	13.4175	243.568	11.0056	4.96088e-05	-0.00273149	2.00732
0.948406	-9.3379	249.822	10.1548	4.88448e-05	-0.0028007	2.06515
0.949283	-12.5735	272.416	13.9319	5.00463e-05	-0.00363083	1.98025
0.949335	16.6055	231.591	27.213	4.78341e-05	-0.00235947	1.74936
0.95	-22.0735	232.421	16.356	4.92489e-05	-0.00259142	1.3287
0.95103	28.5429	252.626	8.83281	4.99305e-05	-0.00311545	1.53943
0.951058	-25.895	251.72	15.1628	5.05598e-05	-0.00311772	1.28194
0.95154	-11.375	224.779	13.537	4.68451e-05	-0.00210892	1.82879
0.951697	-3.5708	286.425	10.561	4.89885e-05	-0.00409115	2.06448
0.951769	-12.4696	267.422	15.0804	4.95926e-05	-0.00341874	1.80272
0.952481	-4.2677	296.71	5.46861	4.8674e-05	-0.00448823	1.97114
0.952788	-1.33197	284.542	3.92926	4.9001e-05	-0.00401954	2.03725
0.952847	4.68926	284.961	9.12323	4.90174e-05	-0.00403479	1.9774
0.953272	16.0386	271.287	17.2627	4.9509e-05	-0.00354123	2.03548
0.953272	-9.7806	282.614	25.0203	4.94147e-05	-0.00396636	2.01521
0.953286	-18.233	242.066	4.97005	4.93679e-05	-0.00273699	1.83271
0.953335	-2.86443	250.673	19.7527	4.88169e-05	-0.00279912	2.01895
0.953438	-0.59319	304.424	8.47068	4.66696e-05	-0.00473429	1.86066
0.954753	18.5837	249.831	8.03476	5.04958e-05	-0.00300541	1.74956
0.954761	22.5081	260.518	22.924	5.00027e-05	-0.00327951	1.92315
0.955095	-21.1111	289.745	13.3821	4.98825e-05	-0.00423628	1.61156
0.955132	-1.97685	223.657	13.7554	4.59963e-05	-0.00195685	2.03338
0.955705	14.6814	239.471	9.03029	4.94761e-05	-0.00264027	1.77366
0.955812	-5.99399	259.883	16.5871	4.90567e-05	-0.00311496	1.92385
0.956201	2.15367	275.669	19.7514	4.93372e-05	-0.00366589	2.05496
0.956382	-51.899	272.552	14.2881	5.17909e-05	-0.00378968	1.07674
0.956484	-10.2384	241.443	29.9285	4.84303e-05	-0.00255202	1.424
0.956866	-26.5896	253.157	11.6009	5.06307e-05	-0.00316125	1.55584
0.95702	-13.7006	246.746	15.4864	4.87073e-05	-0.00273194	1.89804
0.957318	-11.633	238.675	17.2596	4.80685e-05	-0.00246938	1.77034
0.957743	-9.39697	260.289	7.26565	4.95347e-05	-0.00317077	2.02406
0.95791	-15.6677	264.373	12.9696	5.01501e-05	-0.00338023	1.88703
0.958251	-19.3873	257.498	13.1054	5.04042e-05	-0.00322825	1.55747
0.958554	2.46084	238.876	12.0744	4.69679e-05	-0.00232662	2.08088
0.959052	-5.96278	247.929	13.277	4.90076e-05	-0.00273911	2.0779
0.959139	-4.17555	295.817	9.27896	4.87033e-05	-0.00445039	1.99809
0.959475	-3.61075	256.016	19.0999	4.88275e-05	-0.00296882	2.03917
0.959489	-51.2715	282.853	17.7957	5.22837e-05	-0.00405204	1.19723
0.95949	-22.0357	234.945	14.8837	4.94177e-05	-0.00265191	1.44261
0.959551	-27.3187	272.437	7.04549	5.08225e-05	-0.00369335	1.60685
0.960272	-22.4312	256.816	9.00057	5.07699e-05	-0.00325123	1.66545
0.960913	-35.0395	223.562	5.17762	5.02534e-05	-0.00272706	1.33459
0.961231	-24.685	235.145	16.6554	4.98647e-05	-0.00272262	1.23154
0.961463	3.54747	244.026	3.61917	4.72988e-05	-0.00249493	2.09865
0.961555	9.80947	277.96	16.6937	4.96376e-05	-0.0037884	1.81026
0.961712	20.9112	257.714	8.92775	4.9863e-05	-0.00317522	1.8852
0.962062	-47.7185	283.768	22.8744	5.25232e-05	-0.0041273	1.40165
0.962169	17.1989	272.887	16.0605	4.91506e-05	-0.00358748	1.81855
0.962337	15.2644	286.844	13.7126	4.89731e-05	-0.00412907	1.60678
0.962567	-26.1169	268.373	13.0221	5.06508e-05	-0.00355527	1.3943
0.963203	-15.7778	259.883	16.6417	5.0089e-05	-0.00324481	1.75545
0.963593	-16.2681	246.301	31.1512	4.85975e-05	-0.00273968	1.81962
0.963681	-1.79389	261.033	8.11312	4.901e-05	-0.00313839	2.08431
0.964614	-28.0917	278.732	28.0248	4.96312e-05	-0.0038223	0.897489
0.965198	18.4815	277.589	4.63445	4.94623e-05	-0.00378583	1.87018
0.965595	-31.034	250.82	17.8707	5.09232e-05	-0.00316502	1.39846
0.965826	-0.568333	278.507	6.53532	4.93186e-05	-0.00378033	2.03242
0.965884	14.4127	261.001	23.8409	5.01901e-05	-0.00325588	1.97423
0.966395	-10.0236	253.216	17.7519	4.93223e-05	-0.00295209	1.89227
0.966595	-5.94518	215.997	11.4344	4.55184e-05	-0.00185142	2.05894
0.96672	9.00081	291.981	9.07531	4.8692e-05	-0.00431628	1.79998
0.96705	-14.4138	224.946	8.62757	4.7111e-05	-0.00216845	1.94385
0.967109	-12.4109	265.207	26.3073	4.94551e-05	-0.00334664	1.55238
0.967204	-16.7395	295.956	24.8333	5.02139e-05	-0.00451997	1.24603
0.967352	-25.0403	285.325	7.07124	5.04644e-05	-0.00409099	1.5704
0.96742	-14.21	279.225	14.5802	4.9638e-05	-0.00385312	1.96074
0.96759	-13.696	290.225	28.3448	4.97034e-05	-0.00428021	1.34071
0.969566	0.503146	251.633	17.1451	4.87415e-05	-0.00281808	2.02716
0.969797	-3.53164	306.319	4.356	4.66588e-05	-0.00479976	1.87113
0.969799	4.40404	269.336	12.2234	4.96107e-05	-0.00344541	2.03384
0.969904	15.7012	255.555	16.6478	4.99605e-05	-0.00308419	1.81318
0.969913	-1.57603	268.323	19.973	4.87952e-05	-0.00336532	2.01305
0.970262	-14.6661	283.092	11.9151	4.94357e-05	-0.00398203	1.89847
0.970744	-7.09282	290.577	14.6959	4.86115e-05	-0.00423071	1.87314
0.97158	-19.7784	260.398	17.2605	5.05074e-05	-0.00331141	1.53408
0.971875	-20.2009	242.422	8.55008	4.93877e-05	-0.00277026	1.77026
0.972809	20.5558	247.08	37.6516	4.99158e-05	-0.00289515	1.64128
0.972937	10.3576	243.909	12.74	4.94137e-05	-0.00269874	1.64621
0.973325	-22.0079	237.802	24.7541	4.96233e-05	-0.00273152	1.12638
0.973749	-9.66272	276.565	14.3037	4.93913e-05	-0.00373736	1.96815
0.973837	-21.4946	268.121	18.1642	5.05741e-05	-0.00353297	1.50104
0.974007	-12.6927	282.833	15.5086	4.91997e-05	-0.00395709	1.71853
0.974388	16.0016	232.4	22.1366	4.83168e-05	-0.0024052	1.68967
0.974548	8.36697	262.362	15.5287	4.9772e-05	-0.00324479	1.89966
0.974632	-7.96514	287.921	8.96778	4.88972e-05	-0.00414253	2.04211
0.974691	-20.3442	269.213	10.1721	5.04054e-05	-0.0035511	1.77495
0.974959	4.83774	249.715	11.2649	4.83241e-05	-0.00273719	1.977
0.974963	-45.3237	312.372	18.7025	5.17238e-05	-0.00473095	1.37051
0.975062	-25.5099	298.823	5.17763	4.98991e-05	-0.00452437	1.46871
0.975415	-6.74591	268.127	10.3988	4.93705e-05	-0.00340654	2.03696
0.97557	-30.2995	241.96	12.7496	5.08824e-05	-0.00300036	1.29312
0.975579	-10.6725	232.389	15.6977	4.73675e-05	-0.00227019	1.75511
0.97569	0.349469	267.281	27.7929	4.95362e-05	-0.00337994	1.94466
0.976073	19.666	258.393	11.8996	5.0231e-05	-0.00322044	1.86835
0.976149	-35.6781	285.272	11.2784	5.1122e-05	-0.0040975	1.03039
0.97622	-25.3728	232.444	22.3243	5.02726e-05	-0.00273528	1.03113
0.976645	4.15841	282.119	14.3745	4.84004e-05	-0.00388542	2.02989
0.976981	-8.68757	244.71	10.2398	4.81136e-05	-0.00259219	2.02568
0.977119	-32.0387	231.425	8.4229	5.04129e-05	-0.00278877	1.3766
0.977591	17.8919	243.772	25.4717	4.89557e-05	-0.00270651	2.06783
0.97792	7.62497	227.603	14.376	4.6971e-05	-0.00211581	1.99611
0.978154	-5.43258	242.861	19.1373	4.79077e-05	-0.00250161	1.94407
0.978484	-15.0896	288.266	16.0614	5.00838e-05	-0.00422393	1.61748
0.978851	-0.98695	283.793	14.0235	4.89546e-05	-0.00398645	1.98377
0.978883	13.1863	241.964	22.0473	4.92546e-05	-0.00265878	1.79154
0.979106	-29.038	273.861	14.7604	5.03778e-05	-0.0037154	1.3512
0.979294	7.37212	254.854	17.6983	4.94285e-05	-0.00299177	1.85511
0.979737	-12.0451	276.324	9.66628	4.97032e-05	-0.003748	1.87745
0.980218	-19.6222	240.075	8.5896	4.92725e-05	-0.00270601	1.66482
0.980337	17.2055	281.829	16.9575	4.94892e-05	-0.00395186	1.51366
0.980934	-26.5503	239.331	10.8852	5.06127e-05	-0.00290673	1.55084
0.980982	-43.5524	320.7	5.70719	5.11591e-05	-0.00489917	1.03615
[truncated: 2,735 more rows]

## Sheet: Figure_3a-c
size_m	Axial Ratio
0.193263	1
0.240976	1
0.252439	1
0.270724	0.86648
0.271785	1
0.273207	0.816213
0.278763	1
0.280468	1
0.280833	0.948058
0.289614	1
0.292145	0.787666
0.299123	0.982152
0.299554	1
0.299673	1
0.302759	1
0.303742	1
0.306475	1
0.306599	0.920734
0.32228	1
0.322676	1
0.323074	1
0.324726	0.964716
0.325782	0.771959
0.326016	0.799198
0.327828	0.933805
0.328017	0.927689
0.328824	1
0.329277	0.965633
0.330768	1
0.331468	1
0.331566	0.954815
0.331884	0.883009
0.333179	1
0.334178	1
0.340816	0.997858
0.341423	0.942137
0.343084	1
0.347281	1
0.347812	1
0.34811	1
0.349997	1
0.351087	1
0.351189	1
0.355724	0.768403
0.356836	0.924088
0.360634	0.889847
0.361562	0.923855
0.361662	0.710234
0.362458	0.919412
0.366942	0.958377
0.368288	0.812651
0.369201	0.846784
0.370509	0.740977
0.373525	1
0.375518	1
0.375853	0.743042
0.376101	0.945758
0.377765	1
0.381941	0.824302
0.382901	0.683402
0.382957	0.930218
0.385256	0.697963
0.385377	0.760444
0.385892	0.705717
0.393016	0.785187
0.393498	0.980127
0.395848	1
0.395949	0.867683
0.396341	0.727974
0.398394	1
0.398462	0.874237
0.401054	0.762199
0.40253	0.906909
0.403716	1
0.405346	0.867789
0.406354	1
0.406791	1
0.408213	0.87801
0.408476	0.963574
0.409232	1
0.412247	0.955275
0.41244	0.759108
0.415372	1
0.415807	0.889852
0.417584	0.948105
0.417809	1
0.418829	0.848526
0.419842	1
0.420047	1
0.421911	0.617571
0.42194	0.642274
0.422618	1
0.42363	1
0.42414	0.758255
0.425731	0.908501
0.427537	0.965586
0.428702	0.701849
0.42929	0.602061
0.42956	1
0.430864	0.595224
0.431473	1
0.431692	1
0.436733	0.843674
0.437785	0.815996
0.437788	0.740256
0.43953	1
0.440455	1
0.440516	0.712432
0.441133	1
0.441356	1
0.442353	0.863891
0.443483	0.818763
0.445074	0.853516
0.445372	1
0.445598	0.81698
0.445729	1
0.449304	1
0.450951	0.843035
0.451021	0.690432
0.452202	0.618903
0.452393	1
0.453141	0.869749
0.453515	0.638305
0.454545	0.840634
0.45472	0.86687
0.454927	1
0.455054	1
0.455482	0.806659
0.455687	1
0.455723	0.947501
0.457619	1
0.457766	1
0.457794	0.740308
0.457995	0.684199
0.4581	1
0.458323	0.764782
0.459475	0.521077
0.459893	0.724174
0.460728	0.61498
0.460787	1
0.460945	0.717921
0.461677	0.485987
0.461982	1
0.4625	0.794927
0.462596	1
0.463337	0.744269
0.463628	0.839724
0.463747	1
0.46411	0.900461
0.464138	0.855689
0.464463	1
0.464574	1
0.464613	0.765589
0.465582	0.813258
0.465635	1
0.465759	0.403606
0.466237	1
0.466762	0.80282
0.467065	1
0.46752	0.628245
0.46753	0.734241
0.467892	1
0.467996	1
0.468222	1
0.468347	0.788517
0.468847	1
0.46894	0.744791
0.469172	1
0.469421	1
0.470554	0.91965
0.471144	0.890841
0.471983	1
0.472096	1
0.472737	0.86323
0.473671	0.9115
0.47436	0.794856
0.474407	1
0.474474	0.829165
0.474584	0.963143
0.475288	0.754528
0.476007	0.876321
0.476033	0.747421
0.477198	0.993639
0.478996	0.938006
0.479349	1
0.479357	1
0.479843	1
0.480033	1
0.48042	0.974938
0.481839	0.595466
0.481962	0.840091
0.482211	0.615291
0.482583	1
0.482925	0.971256
0.483214	0.616502
0.483582	0.668334
0.483684	1
0.483717	0.633585
0.484601	1
0.484617	1
0.485005	0.510752
0.485695	0.934157
0.485786	0.716662
0.485873	1
0.486647	1
0.487233	0.876164
0.487542	1
0.487722	0.700937
0.487833	0.667888
0.488224	0.730022
0.48831	0.77989
0.488485	1
0.488508	0.591149
0.488514	0.70823
0.488729	0.587599
0.488912	1
0.489606	0.942718
0.489771	0.575047
0.490433	0.803778
0.490483	0.860778
0.490512	1
0.490658	0.792647
0.490873	0.577225
0.491524	1
0.491644	1
0.491675	0.690486
0.492036	0.718966
0.492084	0.970651
0.492257	0.635391
0.493119	0.685036
0.493511	1
0.493548	0.806861
0.493566	0.668602
0.493689	0.753771
0.494409	0.854766
0.495197	1
0.495263	1
0.495541	0.737492
0.496166	0.627251
0.496867	1
0.49701	1
0.497606	1
0.498672	1
0.499229	0.831318
0.501926	1
0.502031	0.611258
0.502262	0.463457
0.502334	1
0.50249	0.821074
0.502509	0.653179
0.50256	1
0.502678	0.626014
0.503033	1
0.50306	0.699588
0.503377	0.722075
0.50391	1
0.504026	0.738261
0.504069	1
0.504188	0.78413
0.504591	0.794856
0.50505	0.564247
0.505196	0.688108
0.505284	1
0.505506	0.516369
0.506222	1
0.506616	0.559887
0.506717	1
0.506804	0.978211
0.506958	0.809656
0.507257	0.58982
0.507859	0.682357
0.507991	0.904126
0.508691	0.885844
0.509195	0.680074
0.509452	0.981716
0.509761	0.681996
0.510838	0.479161
0.511064	0.740215
0.511387	0.665021
0.511728	1
0.5118	0.949389
0.511965	1
0.512264	1
0.512381	1
0.512394	1
0.512495	0.829626
0.512709	1
0.512908	1
0.513071	0.735103
0.513372	0.879442
0.513708	0.52866
0.513775	0.731599
0.513884	0.770368
0.513928	0.974675
0.513982	0.855019
0.514048	1
0.515384	1
0.515622	1
0.515878	0.579123
0.516159	0.491041
0.516363	0.991978
0.516768	1
0.517403	1
0.518386	0.682492
0.518462	0.540817
0.51863	0.937518
0.518864	0.822146
0.519529	1
0.521165	1
0.521354	0.928232
0.521567	0.608025
0.521701	0.863436
0.521742	0.925895
0.521794	1
0.52234	0.842654
0.522391	0.792957
0.523679	0.91952
0.523814	0.575305
0.52406	1
0.524554	0.867374
0.52556	1
0.525725	1
0.527149	0.694074
0.527762	0.818129
0.527831	0.77768
0.527862	0.892
0.528377	1
0.529191	0.662653
0.52937	0.635785
0.529473	1
0.529514	1
0.52985	1
0.530792	0.86897
0.531007	1
0.531093	0.751376
0.531289	0.684915
0.532549	0.553573
0.532751	0.721213
0.532759	0.778453
0.533266	0.746343
0.533497	0.913085
0.533648	1
0.53415	1
0.534684	0.648603
0.534764	0.804972
0.534841	0.923216
0.535077	0.468609
0.535133	0.538268
0.535391	0.464702
0.53608	0.658101
0.536423	0.575241
0.536549	1
0.536938	1
0.537175	0.698379
0.537387	0.447482
0.537419	0.80007
0.537444	0.886001
0.537904	0.45668
0.538254	0.716116
0.538295	1
0.538552	0.857559
0.538747	0.693155
0.538901	0.867389
0.538944	0.737032
0.539106	0.533929
0.539136	1
0.539332	1
0.539667	0.56661
0.539893	1
0.540503	1
0.540658	0.638299
0.541218	1
0.541272	0.964027
0.541548	0.62709
0.542601	0.99092
0.542723	0.988676
0.543304	0.790767
0.543449	0.701692
0.544309	0.50471
0.545057	0.532933
0.545192	1
0.545289	0.838329
0.545334	0.998311
0.545382	1
0.54585	0.612831
0.545922	0.883005
0.546097	0.919767
0.546181	0.693562
0.546699	1
0.547064	1
0.547541	0.547192
0.549346	0.779444
0.549643	0.557411
0.550161	0.729697
0.550289	1
0.550725	1
0.550846	1
0.550935	0.915003
0.551109	1
0.551301	1
0.551532	0.756541
0.551773	0.507421
0.552021	0.98513
0.552868	1
0.553254	0.838716
0.553276	0.905955
0.553495	1
0.553907	0.671925
0.553952	1
0.554296	0.575176
0.554443	0.734934
0.5548	1
0.554937	1
0.556341	0.958911
0.556427	0.601576
0.556572	0.552905
0.557066	0.747994
0.557518	0.790649
0.557946	0.750792
0.558055	1
0.558188	0.917506
0.558222	0.473419
0.558358	0.629623
0.558706	0.645968
0.558887	1
0.558953	0.693237
0.559223	0.66251
0.559279	0.650564
0.559454	0.698685
0.559677	0.785552
0.559988	0.850783
0.56057	1
0.560652	1
0.561296	1
0.562516	1
0.562741	0.580185
0.562829	0.584402
0.563079	0.652715
0.563319	0.577835
0.563516	0.903349
0.563676	0.599392
0.564124	0.622212
0.564179	0.841995
0.56434	0.619189
0.564448	0.998691
0.565045	0.631108
0.565469	0.77298
0.565749	0.833595
0.566213	0.979161
0.566232	0.80519
0.566498	0.560546
0.567363	0.503652
0.567675	0.832567
0.567904	1
0.567933	0.682411
0.568214	0.880406
0.568249	0.68005
0.568268	1
0.568441	1
0.568551	0.499706
0.5686	0.906503
0.568669	1
0.568729	1
0.568887	0.880777
0.5695	0.834408
0.569917	0.560706
0.569953	0.817315
0.570077	0.923237
0.570354	0.826823
0.570804	0.606359
0.571873	0.951391
0.572109	0.632358
0.572453	0.521082
0.572935	0.97381
0.57316	1
0.5739	0.993192
0.574098	1
0.57464	0.715762
0.57494	0.737702
0.575121	0.590339
0.575201	0.599152
0.575714	0.964145
0.57636	0.784603
0.576637	1
0.576736	1
0.577299	1
0.577871	0.616733
0.577874	1
0.578126	1
0.578519	0.729001
0.57853	0.823916
0.578714	0.715211
0.579065	0.710116
0.57959	1
0.57962	0.831225
0.579847	1
0.580432	0.59679
0.580727	0.902031
0.581844	1
0.583041	1
0.583258	0.595921
0.583474	0.987644
0.583553	0.726703
0.583927	0.489131
0.583953	0.617378
0.584202	0.525267
0.584278	0.904271
0.584451	0.700158
0.584904	0.521023
0.58494	0.886457
0.585071	1
0.58534	0.457315
0.585757	1
0.585807	0.764572
0.585815	0.676978
0.585954	0.725158
0.586109	0.479184
0.586811	1
0.5869	0.84979
0.587027	0.639742
0.588033	1
0.588112	0.90885
0.588303	0.817017
0.589105	1
0.589198	0.480289
0.589435	0.469886
0.589984	0.481714
0.590099	0.969962
0.590138	1
0.590554	0.64957
0.590711	0.918656
0.590935	0.844322
0.591051	0.412687
0.591098	0.792315
0.591233	0.715967
0.591559	0.429365
0.592332	0.557299
0.592439	0.610307
0.593404	1
0.593528	0.995105
0.594514	0.936245
0.594547	0.816437
0.594719	0.923684
0.594814	0.531168
0.594875	0.556217
0.594959	0.756572
0.595136	0.552935
0.59532	0.398002
0.596186	0.420765
0.596651	0.891648
0.596904	0.652697
0.597149	0.555862
0.597173	1
0.597204	0.640917
0.597293	1
0.597376	0.693776
0.598978	1
0.599059	0.653601
0.599578	0.607182
0.599667	1
0.600009	1
0.600055	1
0.60013	0.716987
0.600622	0.411622
0.600644	1
0.60123	0.773601
0.601275	0.963015
0.601307	0.984764
0.601944	0.648554
0.602103	0.880528
0.602349	0.875193
0.60263	0.468424
0.602817	0.538087
0.602959	0.632545
0.603585	1
0.603845	1
0.603957	0.413999
0.604002	1
0.604274	0.970307
0.604765	0.88443
0.60517	1
0.605421	0.818426
0.6058	0.645399
0.605882	0.774843
0.605998	0.505775
0.606194	1
0.606435	0.694541
0.607766	0.743855
0.608602	0.444366
0.609181	0.802546
0.609189	0.92828
0.609316	0.593321
0.609361	0.78592
0.609385	1
0.609482	0.461475
0.609639	0.570004
0.609954	0.854601
0.609987	0.855504
0.610084	0.650534
0.611029	0.948311
0.611317	1
0.611374	0.661222
0.611682	1
0.611913	0.780389
0.612252	0.771829
0.615322	0.475778
0.615434	0.46896
0.615996	0.650236
0.616113	0.964401
0.616155	1
0.616234	0.779055
0.616269	0.620172
0.616562	0.565775
0.616896	0.698175
0.617585	0.551055
0.618259	0.825824
0.618347	1
0.618404	0.628744
0.618665	0.900581
0.619049	1
0.619233	0.979079
0.620388	0.701318
0.620619	0.590863
0.620788	0.902377
0.621045	0.877411
0.621623	0.726053
0.621772	0.848338
0.622748	1
0.623146	0.917215
0.623718	0.498026
0.623828	0.808382
0.624913	0.686887
0.625219	0.746706
0.625319	0.915504
0.625323	0.727839
0.625794	1
0.625929	1
0.626058	0.350195
0.626578	0.774973
0.627428	1
0.627484	0.759979
0.627491	0.988599
0.627749	1
0.628163	0.942392
0.628627	0.527716
0.62873	1
0.628793	0.831971
0.629442	0.962646
0.630034	0.817455
0.630037	0.885377
0.630739	0.752955
0.631448	0.589011
0.631725	1
0.632433	0.77544
0.632529	1
0.632641	1
0.632781	0.546208
0.632799	1
0.633444	0.853732
0.633763	0.945491
0.634387	0.464564
0.634512	1
0.63569	1
0.635913	0.954746
0.636083	1
0.636196	0.636603
0.636386	1
0.636531	0.687957
0.636622	0.941143
0.636661	0.736064
0.636896	0.964795
0.637934	0.470755
0.638013	0.989929
0.638585	0.853704
0.63861	1
0.638646	0.808483
0.638728	0.882226
0.638887	0.610448
0.639046	0.831919
0.639772	0.761895
0.640526	0.686427
0.641084	0.711406
0.641437	0.822318
0.641616	0.757002
0.64177	0.791275
0.642667	0.813083
0.642861	1
0.64327	1
0.643903	0.862662
0.644141	1
0.644146	1
0.644262	1
0.644429	0.311552
0.645099	0.513035
0.64544	1
0.645501	0.615037
0.645568	0.796799
0.645688	1
0.645865	0.948525
0.645956	0.857708
0.646076	0.937637
0.647195	0.535952
0.647318	0.75564
0.647415	1
0.647574	0.612398
0.647749	0.577601
0.64792	0.499648
0.647943	0.878081
0.648008	0.960067
0.648013	1
0.648016	1
0.648708	0.363678
0.648981	0.839722
0.649875	0.573652
0.649923	0.745694
0.650194	0.938771
0.650321	0.701006
0.650458	0.681377
0.650565	0.737852
0.650845	1
0.651408	1
0.651426	0.933065
0.651516	0.61036
0.65161	0.572633
0.652217	0.816181
0.652361	0.804639
0.652573	1
0.652578	0.499819
0.652677	1
0.65412	0.896823
0.654341	0.594243
0.654766	0.713186
0.654775	1
0.65514	0.462136
0.656044	0.701753
0.656611	1
0.656799	1
0.656805	1
0.6569	0.889076
0.656939	1
0.657058	0.887064
0.657095	0.770035
0.65745	0.881831
0.657554	0.598788
0.657765	0.764561
0.658068	0.613959
0.658084	1
0.658181	0.797586
0.65872	1
0.658995	0.747073
0.659108	0.383449
0.659172	0.488069
0.659317	0.735588
0.659492	0.821693
0.659573	0.629941
0.659721	0.739154
0.659743	0.818267
0.659756	1
0.659767	1
0.659825	0.951003
0.659834	0.931962
0.659921	0.902574
0.660877	0.87849
0.661326	0.731544
0.661821	1
0.661992	1
0.662718	0.894754
0.66288	0.933753
0.663502	0.902597
0.66357	0.916301
0.663649	0.729384
0.664063	1
0.664211	0.545365
0.664294	0.788478
0.664568	0.957212
0.664876	0.360686
0.665303	0.712543
0.66548	0.679316
0.665482	0.681018
0.665909	0.821074
0.666163	0.720334
0.666174	0.380175
0.666476	0.934737
0.666576	1
0.66665	0.837169
0.666795	0.578298
0.666882	1
0.667541	0.738507
0.667745	0.793661
0.668155	0.869647
0.668509	0.788195
0.668621	0.514124
0.668693	0.547006
0.668919	0.747289
0.669071	0.742976
0.669275	0.978931
0.66956	0.768604
0.669625	1
0.66984	0.636105
0.669852	1
0.670008	0.839959
0.670347	0.45753
0.670377	0.789663
0.670526	0.934813
0.670745	0.852606
0.670905	0.841818
0.671166	0.965545
0.671193	0.845196
0.671439	0.849035
0.671556	0.540151
0.67176	0.703188
0.67183	0.992852
0.671835	0.936694
0.672131	1
0.672243	0.855613
0.672277	0.500081
0.67239	0.757499
0.672594	1
0.67383	0.773956
0.673863	0.922581
0.673901	0.647917
0.674189	0.773369
0.6744	0.910206
0.674732	0.690596
0.674829	0.85623
0.674993	0.583752
0.675095	0.723483
0.675351	0.831847
0.675538	0.628533
0.675755	0.519009
0.675773	1
0.675831	0.495626
0.676182	0.67561
0.67636	1
0.676535	0.90378
0.676678	1
0.676833	0.596442
0.677217	0.921399
0.677703	0.80719
0.677999	0.492479
0.678449	0.730748
0.679086	0.989755
0.679518	0.645378
0.679538	1
0.679628	0.883405
0.680634	0.942278
0.68071	1
0.68101	1
0.681088	1
0.682185	0.443286
0.682208	0.844964
0.682345	0.672623
0.682437	1
0.682577	1
0.682634	0.849155
0.683165	0.482678
0.68328	0.683499
0.683817	0.654829
0.68403	0.534698
0.684229	0.734592
0.684291	0.557385
0.684553	1
0.68467	0.732043
0.684715	1
0.684742	0.690236
0.684761	0.518998
0.685426	0.996308
0.686456	0.575117
0.686548	0.783473
0.686641	0.58041
0.687017	0.696598
0.687208	0.776191
0.687338	0.794725
0.687655	0.786962
0.687712	0.854601
0.687716	0.649558
0.687837	0.575298
0.688038	0.851859
0.688092	0.806363
0.689229	0.771265
0.68944	1
0.689543	0.707089
0.689658	0.765236
0.689727	0.719329
0.689762	1
0.69036	0.812685
0.690555	0.466189
0.690793	0.993137
0.690849	1
0.691127	0.945787
0.691631	0.527777
0.691794	1
0.692348	0.873014
0.692518	0.390992
0.692547	1
0.692567	0.628617
0.69303	1
0.693069	1
0.693183	0.783467
0.693638	0.662714
0.693679	1
0.693775	0.451457
0.694105	1
0.694166	0.663096
0.694306	0.506637
0.694337	0.602365
0.694772	0.859818
0.695211	0.852
0.695266	1
0.695761	0.632677
0.6962	0.783548
0.696362	0.81319
0.697674	1
0.697872	1
0.698043	1
0.698121	1
0.698215	0.912584
0.698599	0.900451
0.698685	0.853159
0.699121	0.763424
0.699576	0.833369
0.700001	1
0.700057	0.756071
0.701589	0.96008
0.701598	1
0.701676	0.731856
0.701688	0.817413
0.701931	0.647451
0.701933	1
0.701985	0.831496
0.701986	0.659777
0.702111	0.939524
0.702268	1
0.702552	1
0.702692	0.498967
0.702802	0.500599
0.702835	1
0.702908	0.48325
0.702918	0.845898
0.703378	0.520312
0.703462	0.682348
0.703657	0.926179
0.703821	0.926124
0.704147	0.755019
0.704203	0.627589
0.70435	0.905477
0.70463	1
0.704686	0.476398
0.705288	1
0.705498	0.87231
0.705614	0.492039
0.705731	0.787905
0.705885	0.431587
0.706388	0.811817
0.707525	0.835903
0.70768	0.630241
0.70783	1
0.708044	0.718659
0.708045	0.730717
0.708057	1
0.708331	0.373595
0.708539	1
0.70884	0.507046
0.709131	0.768635
0.710158	0.947739
0.710299	1
0.710586	0.877007
0.710674	0.906166
0.710699	0.725693
0.711507	0.762371
0.711571	0.925842
0.711652	0.572649
0.711939	0.886316
0.712092	0.548471
0.712177	0.585937
0.71295	1
0.712978	0.919651
0.713087	1
0.713225	0.550406
0.713293	0.842166
0.713337	0.702455
0.713342	1
0.713433	0.564233
0.714	0.873498
0.714185	0.975793
0.714491	0.710379
0.714596	0.968224
0.714982	0.987099
0.714999	1
0.715311	0.78946
0.715756	1
0.715787	1
0.716551	1
0.716603	1
0.716994	0.784364
0.71708	1
0.717104	0.651972
0.717211	0.70638
0.717443	0.875004
0.717445	0.552766
0.717792	1
0.717974	0.883782
0.718175	1
0.718583	1
0.719206	1
0.719596	0.884264
0.71968	0.810965
0.719688	0.993016
0.720326	0.688754
0.720402	0.650882
0.720524	1
0.720766	0.705841
0.721084	0.862496
0.721139	0.930486
0.721209	0.748248
0.721333	0.826082
0.721619	1
0.722157	1
0.722508	0.747466
0.72258	0.652278
0.722619	0.990715
0.722966	0.489573
0.723082	1
0.723199	1
0.723719	0.972006
0.724248	0.423955
0.724657	0.881682
0.72497	0.510818
0.725492	0.905554
0.725939	0.752968
0.726075	0.689856
0.72622	0.732553
0.726285	0.593131
0.726521	0.697536
0.726566	0.552769
0.726852	0.960182
0.727548	0.768393
0.728127	0.884959
0.728144	0.583458
0.728236	1
0.72892	0.777627
0.729273	0.765838
0.729422	1
0.730418	0.653265
0.730418	0.829427
0.730549	0.730622
0.731289	0.544295
0.731342	0.715502
0.731594	0.618831
0.732582	0.713758
0.732781	1
0.733726	0.961685
0.73397	0.788807
0.7343	0.483486
0.734768	1
0.734964	0.689878
0.735065	0.734912
0.735506	0.490891
0.735545	1
0.735623	1
0.735988	0.583446
0.736421	0.566756
0.73666	0.595973
0.736861	0.728371
0.737232	1
0.738073	0.690797
0.738262	0.887824
0.738349	1
0.738885	0.465268
0.739189	0.546457
0.739369	0.53825
0.739662	0.578682
0.740141	1
0.740163	0.685182
0.740326	0.604369
0.740351	0.983704
0.740651	1
0.740776	0.910851
0.740793	0.956684
0.740878	0.960536
0.741373	0.500508
0.741612	0.980014
0.741755	0.772102
0.741839	1
0.741859	0.60222
0.74206	0.799732
0.742623	0.683085
0.742725	0.727131
0.742852	0.854356
0.743017	0.740514
0.743128	0.793886
0.743226	0.953217
0.744062	0.879426
0.744076	0.495813
0.744158	0.877751
0.744355	0.684456
0.74441	0.874686
0.744511	1
0.744526	0.672137
0.744636	0.490547
0.745061	0.545853
0.745843	0.860324
0.745846	0.813083
0.746253	0.62666
0.746394	0.91119
0.746452	0.985433
0.746749	1
0.746759	0.70965
0.746796	1
0.74729	0.485695
0.747613	0.368072
0.747943	0.809229
0.748513	0.54022
0.748606	0.743932
0.748765	0.673076
0.749189	0.525331
0.749461	1
0.749935	1
0.750043	0.778207
0.750067	0.797869
0.750109	0.659393
0.750459	1
0.751201	0.994619
0.751742	0.387386
0.751854	0.799045
0.752057	0.717726
0.752085	0.898609
0.752131	0.705672
0.752159	0.658134
0.752504	0.525525
0.753121	0.723538
0.753301	0.664334
0.75364	0.713972
0.754025	0.553383
0.754083	0.930245
0.754088	0.83514
0.754163	0.701568
0.754244	0.467174
0.754269	0.650795
0.754302	0.745566
0.754407	1
0.754787	0.864203
0.754956	1
0.755141	1
0.755413	0.770715
0.755428	1
0.755464	1
0.755711	1
0.756985	1
0.756996	0.620752
0.757053	1
0.757479	0.782221
0.757793	0.908383
0.757832	0.78967
0.758073	0.730562
0.758106	0.4943
0.758223	0.977148
0.75833	1
0.758345	1
0.758369	0.492762
0.758821	1
0.758895	0.520999
0.758916	1
0.759553	0.940772
0.76004	0.733001
0.760062	0.810614
0.761979	0.860742
0.762306	0.809253
0.762369	0.382593
0.762381	0.660894
0.762505	0.822764
0.762758	1
0.763054	0.719059
0.763357	1
0.763533	0.991043
0.764059	0.718397
0.7642	0.888369
0.764651	0.792442
0.764677	0.667008
0.764688	0.748996
0.764815	0.942775
0.764881	0.638577
0.764906	0.456306
0.764962	1
0.765202	0.949166
0.765209	0.854779
0.765439	0.610747
0.766108	0.865982
0.766205	1
0.766461	0.441757
0.766534	1
0.766828	0.908585
0.767033	0.742871
0.767424	0.639128
0.767683	0.703601
0.767862	0.955346
0.768177	0.777604
0.768282	1
0.768478	0.833482
0.768489	0.985235
0.768777	0.829402
0.768998	0.473319
0.769155	0.811945
0.769175	0.679375
0.769266	0.74512
0.769339	0.785156
0.769713	0.592092
0.769745	1
0.76994	0.518729
0.770259	0.764815
0.770889	0.846469
0.771159	0.732479
0.771222	0.724428
0.771335	0.792708
0.771399	1
0.771872	0.918444
0.772168	0.667903
0.773102	0.347568
0.773548	0.835429
0.773556	0.733997
0.773663	0.575413
0.773666	1
0.773746	1
0.773749	1
0.774023	0.800507
0.774129	0.720746
0.774219	0.692234
0.774251	0.605425
0.774532	0.800512
0.774872	0.775051
0.775184	0.576447
0.775898	0.474595
0.77666	0.807525
0.777451	0.756643
0.777568	0.70318
0.778033	0.789192
0.778067	1
0.778194	0.769265
0.778324	0.800451
0.778345	0.562696
0.778975	0.805956
0.779007	1
0.77913	0.914861
0.779365	0.795036
0.780258	0.885971
0.781034	1
0.781332	0.761945
0.781504	0.661726
0.781559	0.600821
0.781652	0.706064
0.781699	0.467355
0.781785	0.762227
0.781972	0.635158
0.782201	0.660605
0.782272	0.491524
0.783679	1
0.784476	0.600929
0.784526	1
0.784561	0.851284
0.785795	0.873008
0.785853	0.752646
0.785943	0.859407
0.785954	0.816876
0.787365	1
0.787689	0.782401
0.788205	0.800224
0.788226	0.537522
0.788718	1
0.788839	0.917333
0.789786	0.521758
0.789872	0.995473
0.789984	0.747784
0.790191	1
0.790371	0.853755
0.790419	1
0.790592	0.432393
0.790794	0.79753
0.790807	1
0.790867	0.688801
0.790974	0.641227
0.79102	0.569436
0.791247	0.646783
0.791263	0.363139
0.791503	0.73283
0.7916	0.956859
0.792925	0.715398
0.792955	1
0.793078	0.885342
0.793141	0.744754
0.793235	0.819045
0.793496	0.749419
0.793608	1
0.79363	0.757472
0.793989	0.648465
0.793994	0.593297
0.794138	0.946247
0.794629	0.374229
0.794756	0.795915
0.795031	0.392453
0.795034	0.719996
0.795179	0.798893
0.795402	0.519791
0.795468	0.937598
0.795759	0.804266
0.795971	0.88275
0.796232	0.777762
0.796404	0.540184
0.797216	0.337827
0.797295	0.941998
0.797835	0.376227
0.79787	0.410252
0.798029	0.718699
0.798392	0.813174
0.798723	1
0.798836	0.739524
0.79913	1
0.799181	0.541626
0.799509	0.766601
0.799631	0.634584
0.799844	0.954749
0.799975	0.793761
0.800014	0.753853
0.801269	0.568462
0.801406	0.835711
0.80203	0.967519
0.802563	0.44827
0.802582	0.477988
0.802666	1
0.802879	0.855584
0.803067	1
0.803103	0.904433
0.803169	0.825163
0.803276	0.643702
0.803662	0.607688
0.80367	0.599229
0.803826	1
0.803918	0.863067
0.804376	1
0.804413	0.848551
0.804443	0.523506
0.804674	0.589765
0.804683	0.600246
0.804995	0.564666
0.805336	0.593807
0.805664	0.844569
0.805674	0.735631
0.806061	0.509114
0.806493	0.840918
0.806902	0.626086
0.807069	0.925698
0.807098	0.59377
0.807324	1
0.807627	0.63168
0.808204	0.870974
0.808233	0.458696
0.808235	0.697135
0.809317	0.499175
0.809684	0.920137
0.809781	0.938568
0.809896	0.955461
0.810003	0.53428
0.810045	0.817013
0.810363	0.670453
0.810386	0.818842
0.810572	0.765062
0.810575	0.701442
0.810798	0.958801
0.810974	0.590666
0.811065	0.529279
0.811364	0.358804
0.811427	0.570564
0.811803	0.806853
0.811922	1
0.812211	1
0.812579	0.625523
0.813011	0.54578
0.813115	0.520655
0.813211	1
0.813299	0.883178
0.813523	1
0.814207	0.772885
0.814268	1
0.814305	0.606742
0.814507	1
0.815174	0.669277
0.81574	0.827428
0.815957	1
0.815997	0.962135
0.81616	0.625243
0.816195	1
0.816324	0.622025
0.816436	0.906778
0.816613	0.69922
0.817339	1
0.817421	0.731587
0.817482	0.739702
0.81802	0.474309
0.818062	0.641608
0.818079	1
0.818389	1
0.818449	1
0.818753	0.698645
0.819329	0.62769
0.819398	0.653288
0.819632	0.910153
0.819691	0.755177
0.820345	0.400116
0.820594	0.651831
0.820862	0.835107
0.820868	0.720665
0.820872	0.722419
0.820895	0.739678
0.820909	0.550967
0.82106	0.929598
0.821125	0.699348
0.821449	0.501723
0.821469	1
0.82187	0.657031
0.821978	1
0.822004	0.660101
0.822066	0.30571
0.822285	0.985387
0.822371	0.89678
0.822561	0.570098
0.823192	0.971936
0.823507	0.416204
0.823759	0.793396
0.824247	0.5867
0.824731	0.624416
0.824898	1
0.824987	0.909255
0.825144	0.81663
0.825204	0.678903
0.825381	0.510909
0.82548	1
0.826563	0.739109
0.826593	1
0.826733	1
0.827653	0.78474
0.828026	0.732932
0.828122	0.806319
0.828764	1
0.828919	0.893474
0.82899	0.660554
0.829862	0.433581
0.829884	0.867241
0.829975	0.418401
0.829985	0.747207
0.830693	0.594672
0.830874	1
0.831156	0.538916
0.831287	0.605935
0.831629	0.755067
0.831791	0.515141
0.831802	0.647531
0.832401	0.675294
0.832452	0.775749
0.832578	0.936917
0.832581	1
0.832679	0.531446
0.833307	0.866005
0.833612	0.742178
0.834019	0.636147
0.834078	0.676985
0.834345	0.754422
0.834758	0.768202
0.835449	0.804836
0.835569	0.690811
0.835641	0.48582
0.836278	0.998565
0.836676	0.869125
0.837643	0.960594
0.837806	0.739623
0.837821	0.978332
0.837874	0.823692
0.837935	1
0.838028	0.968081
0.838885	0.999992
0.83923	0.548267
0.839366	0.851764
0.839869	0.615295
0.840055	0.676443
0.840462	0.890083
0.841029	0.735658
0.841152	1
0.84149	0.759572
0.84173	1
0.842088	1
0.842267	0.806809
0.842306	0.94401
0.842344	0.845043
0.842469	0.776385
0.842906	0.621524
0.842917	0.907743
0.843319	0.841074
0.843771	0.730831
0.844075	0.997825
0.844093	0.922653
0.844609	0.805303
0.844739	0.588657
0.844862	1
0.844931	0.586736
0.845745	0.577789
0.84586	0.734321
0.846795	0.7558
0.847298	0.504663
0.847341	0.716931
0.847587	0.747242
0.847973	0.704918
0.848031	0.796127
0.848347	0.79701
0.848753	0.475987
0.84951	0.842228
0.849687	0.733711
0.849829	1
0.850423	0.608121
0.850889	0.671107
0.8509	0.431232
0.851068	1
0.851205	1
0.851241	0.750676
0.851265	0.823929
0.851737	0.594843
0.852105	0.457882
0.852703	0.712706
0.852722	0.94285
0.852836	0.496173
0.852865	0.822886
0.853154	0.258721
0.853339	0.659739
0.853419	0.607168
0.853481	0.691325
0.854949	0.701783
0.855117	0.909882
0.855149	0.883829
0.855717	0.898193
0.856014	0.295804
0.856141	0.670519
0.856341	0.692699
0.856859	0.683452
0.856907	0.345564
0.856911	1
0.857086	0.701278
0.857354	0.835605
0.85744	0.965571
0.858345	0.777451
0.85837	0.9677
0.858551	1
0.859113	1
0.859495	1
0.859521	0.640401
0.859675	0.729167
0.860278	0.554131
0.86092	0.76845
0.861333	1
0.861448	0.672785
0.861479	0.941087
0.861479	0.424536
0.86152	0.518508
0.861834	0.728535
0.861873	0.784707
0.86195	0.909558
0.862095	0.708459
0.86229	1
0.862312	0.842487
0.862507	0.691089
0.863891	0.945508
0.864147	0.632624
0.864163	0.650729
0.864626	0.814956
0.864891	0.722146
0.865143	0.759256
0.865451	0.55173
0.865495	0.605754
0.865564	0.996898
0.86564	1
0.866061	1
0.866212	0.81538
0.8667	0.948558
0.866891	0.71824
0.866906	0.8814
0.866943	0.808207
0.867155	0.700981
0.867417	0.663391
0.867427	0.753648
0.867666	0.711882
0.867675	0.743645
0.867759	0.82464
0.867793	0.844644
0.867866	0.870559
0.868025	0.338128
0.86808	0.622787
0.868376	0.730736
0.868393	0.430098
0.868609	0.747345
0.86863	0.800614
0.868772	0.878134
0.869672	0.877336
0.870427	1
0.870569	0.743309
0.870649	1
0.870776	1
0.870969	0.76191
0.871155	0.697226
0.87141	0.640922
0.871709	0.959356
0.872068	0.902077
0.872365	0.878585
0.872368	0.762775
0.872494	0.641411
0.872506	0.495357
0.872692	0.66392
0.872719	0.810036
0.872725	0.600344
0.872755	1
0.873526	0.77811
0.873839	1
0.874007	0.705436
0.874125	0.616945
0.874495	1
0.874584	0.759764
0.875348	0.733282
0.87543	0.798288
0.875447	0.779325
0.875764	0.864293
0.875961	0.453243
0.876142	0.952311
0.876414	0.982817
0.87668	0.755779
0.87691	0.700957
0.876913	0.790218
0.877033	0.642537
0.877454	0.415649
0.877805	0.803512
0.878074	0.930567
0.878355	0.678498
0.878786	1
0.878935	0.784225
0.87894	0.942389
0.879554	0.91704
0.879714	0.778011
0.880375	0.851253
0.88121	0.647827
0.881243	1
0.881612	0.859513
0.881643	0.852988
0.882046	0.858931
0.882227	0.771777
0.882721	1
0.883676	0.729317
0.883809	0.685318
0.884253	0.896656
0.884582	0.462784
0.884623	0.80474
0.884688	1
0.885467	0.483866
0.885906	0.85333
0.885925	0.671229
0.886264	0.59729
0.886736	0.419783
0.886989	0.602663
0.887385	0.848641
0.887731	0.777268
0.888014	0.690516
0.888078	1
0.888252	0.797504
0.888306	0.704702
0.888322	0.434383
0.888383	0.709825
0.888806	0.758392
0.888841	0.801667
0.889507	0.796977
0.889739	0.782272
0.889806	0.654745
0.890267	0.767232
0.890831	0.225372
0.890834	1
0.891053	0.863314
0.891589	0.540945
0.891829	0.645038
0.892233	0.777891
0.892339	0.834335
0.892785	0.71454
0.892978	0.636375
0.894545	0.993852
0.895104	0.542174
0.896388	0.806808
0.89641	0.745766
0.896431	0.401454
0.896741	0.619566
0.897136	0.323878
0.897485	0.694623
0.897576	0.899675
0.897641	0.589117
0.897784	0.516471
0.897854	0.720176
0.898062	1
0.898226	0.590623
0.898296	0.458787
0.898557	0.779088
0.898746	0.759512
0.898796	0.852902
0.899111	0.654526
0.899456	0.783239
0.899699	0.956613
0.899754	0.501294
0.899848	0.707332
0.900122	0.571917
0.900313	0.816526
0.900635	0.796643
0.900781	0.484673
0.900818	0.916662
0.901396	0.819712
0.901686	0.649844
0.90214	0.778866
0.902285	0.949182
0.902375	0.653264
0.902614	1
0.903003	0.702714
0.903039	0.647453
0.903307	0.965271
0.904077	0.99118
0.904091	0.735678
0.904735	0.855342
0.905437	0.932771
0.905683	0.696697
0.905786	0.501175
0.905879	0.79105
0.90624	1
0.906394	0.520399
0.90679	0.795648
0.906873	0.82118
0.907375	0.693897
0.907488	0.745424
0.907797	0.757829
0.907824	0.74159
0.907944	0.718637
0.907997	0.642186
0.908004	0.9032
0.908274	0.443796
0.908733	0.757951
0.908949	0.759536
0.909377	0.722936
0.909695	0.705852
0.909704	0.626492
0.909756	0.690224
0.909823	0.664118
0.910222	0.560667
0.91096	0.659917
0.911118	0.310019
0.912096	1
0.912112	0.583964
0.912911	0.817212
0.912999	0.882605
0.913171	0.897141
0.913208	0.536758
0.913268	0.617125
0.913315	0.770637
0.913827	0.436815
0.913919	0.306077
0.914049	0.712479
0.915083	0.937253
0.915875	0.708045
0.915972	1
0.916095	0.897862
0.916208	0.639666
0.916329	0.457102
0.916959	1
0.91764	0.780977
0.917839	0.590889
0.918111	0.614973
0.918332	0.686542
0.918356	0.822983
0.919113	1
0.920014	0.679267
0.920051	0.769924
0.920155	0.709283
0.920256	0.631232
0.920699	0.807797
0.920913	0.705706
0.92098	1
0.921064	0.652414
0.921878	0.693442
0.922422	1
0.922662	0.776146
0.923143	0.847993
0.923468	1
0.923535	0.676657
0.923547	0.473028
0.923584	0.799647
0.92378	0.798948
0.923886	0.654693
0.923937	0.462411
0.924282	0.640332
0.924324	0.944444
0.924514	0.606189
0.924672	0.791704
0.92507	0.51938
0.925072	0.734492
0.925462	0.68531
0.925597	0.894773
0.92568	0.997122
0.925916	0.890997
0.925941	1
0.926054	0.461702
0.927375	1
0.927633	0.887558
0.927648	0.681431
0.928599	0.626729
0.92869	0.67747
0.929348	0.757542
0.929681	0.949608
0.930292	0.817184
0.930609	1
0.930859	1
0.931447	0.702421
0.931449	1
0.931509	0.536991
0.931777	0.773002
0.931952	0.533506
0.932422	0.469328
0.93261	0.69572
0.932692	1
0.933004	0.783552
0.933301	0.556014
0.933458	0.90641
0.933487	0.487375
0.934109	0.661566
0.934147	0.983502
0.934442	0.987248
0.934889	0.968212
0.935483	0.461224
0.9356	0.291438
0.935793	0.532638
0.935853	0.781872
0.935985	0.587525
0.936265	0.622718
0.936871	0.926563
0.937259	0.347136
0.937619	0.699427
0.937651	0.830567
0.937732	0.620902
0.938032	0.635896
0.938184	1
0.938392	1
0.938588	0.892607
0.938793	0.625654
0.939808	1
0.93984	0.534779
0.939942	0.536157
0.940396	0.895204
0.940619	0.93109
0.941109	0.850098
0.941156	0.884278
0.941629	0.896967
0.94188	0.746047
0.942201	0.510648
0.942206	0.601585
0.942386	0.591135
0.942438	1
0.942651	0.493828
0.942683	0.599247
0.942853	0.475375
0.942861	0.470622
0.942902	0.807078
0.943066	0.503045
0.943167	0.765207
0.943241	0.778319
0.943436	0.597901
0.943567	0.181912
0.944299	1
0.944378	0.64596
0.944441	0.853788
0.944665	1
0.944801	0.406834
0.94549	0.634871
0.945816	1
0.945893	0.870012
0.946133	0.654925
0.946705	1
0.946711	0.663615
0.947034	0.784462
0.94719	0.720999
0.947218	0.274072
0.94782	0.655793
0.947862	0.849892
0.948155	0.838239
0.94826	1
0.948406	1
0.949283	1
0.949335	0.84052
0.95	0.83936
0.95103	0.464504
0.951058	0.637441
0.95154	0.47882
0.951697	0.754901
0.951769	0.626165
0.952481	0.58334
0.952788	0.830841
0.952847	1
0.953272	0.670383
0.953272	0.683313
0.953286	0.490383
0.953335	0.656439
0.953438	0.814922
0.954753	0.885683
0.954761	0.572681
0.955095	0.844028
0.955132	1
0.955705	0.591088
0.955812	0.850922
0.956201	0.463473
0.956382	0.625637
0.956484	0.755711
0.956866	0.856225
0.95702	0.594403
0.957318	0.511671
0.957743	0.896441
0.95791	0.630482
0.958251	0.889167
0.958554	1
0.959052	0.606516
0.959139	0.870376
0.959475	0.676059
0.959489	1
0.95949	0.565302
0.959551	0.513118
0.960272	0.717939
0.960913	0.574222
0.961231	0.679832
0.961463	0.877409
0.961555	0.479703
0.961712	0.350985
0.962062	0.659084
0.962169	0.825483
0.962337	0.685452
0.962567	1
0.963203	0.676671
0.963593	0.669777
0.963681	0.684443
0.964614	0.717807
0.965198	0.486241
0.965595	0.640164
0.965826	0.623985
0.965884	0.511495
0.966395	0.694455
0.966595	0.511595
0.96672	1
0.96705	0.894301
0.967109	0.641106
0.967204	0.856408
0.967352	0.54261
0.96742	0.539547
0.96759	0.798474
0.969566	0.911712
0.969797	0.949636
0.969799	0.73504
0.969904	0.898882
0.969913	0.809854
0.970262	0.929531
0.970744	0.819533
0.97158	1
0.971875	0.939187
0.972809	0.542818
0.972937	0.582536
0.973325	0.72362
0.973749	0.792578
0.973837	1
0.974007	0.649615
0.974388	0.518955
0.974548	0.432322
0.974632	1
0.974691	0.816112
0.974959	0.881315
0.974963	0.757524
0.975062	0.509641
0.975415	0.799356
0.97557	0.687535
0.975579	0.522114
0.97569	0.386449
0.976073	0.76902
0.976149	1
0.97622	0.450114
0.976645	0.810771
0.976981	0.817293
0.977119	0.601321
0.977591	0.799773
0.97792	0.809119
0.978154	0.531565
0.978484	0.616006
0.978851	1
0.978883	0.553358
0.979106	0.673058
0.979294	0.667473
0.979737	1
0.980218	0.861204
0.980337	0.812543
0.980934	0.607398
0.980982	0.724815
[truncated: 2,735 more rows]

## Sheet: Figure_4c
Cumulative number	Cumulative number per sq km	size_m
169	462.001	9.05757
168	459.267	11.1175
167	456.534	11.2098
166	453.8	11.4593
165	451.066	11.9612
164	448.332	11.9817
163	445.599	12.0391
162	442.865	12.4415
161	440.131	12.7955
160	437.397	12.8358
159	434.664	13.0531
158	431.93	13.0811
157	429.196	13.18
156	426.463	13.4608
155	423.729	13.5126
154	420.995	13.9155
153	418.261	13.9157
152	415.528	13.9194
151	412.794	14.0042
150	410.06	14.0513
149	407.326	14.3584
148	404.593	14.3899
147	401.859	14.4737
146	399.125	14.9718
145	396.391	14.973
144	393.658	15.0516
143	390.924	15.1008
142	388.19	15.332
141	385.457	15.6118
140	382.723	15.7301
139	379.989	15.7391
138	377.255	15.7572
137	374.522	15.8418
136	371.788	15.9201
135	369.054	15.9206
134	366.32	15.9723
133	363.587	16.0315
132	360.853	16.1988
131	358.119	16.3746
130	355.385	16.3795
129	352.652	16.4469
128	349.918	16.6524
127	347.184	16.6575
126	344.451	16.812
125	341.717	16.8667
124	338.983	16.9061
123	336.249	16.9108
122	333.516	17.0083
121	330.782	17.1043
120	328.048	17.4305
119	325.314	17.5557
118	322.581	17.7972
117	319.847	17.8381
116	317.113	18.0657
115	314.379	18.0836
114	311.646	18.1776
113	308.912	18.2625
112	306.178	18.2703
111	303.445	18.679
110	300.711	18.6833
109	297.977	19.0626
108	295.243	19.0934
107	292.51	19.1631
106	289.776	19.2678
105	287.042	19.3937
104	284.308	19.4941
103	281.575	19.6379
102	278.841	19.6594
101	276.107	19.866
100	273.373	20.0328
99	270.64	20.0855
98	267.906	20.1
97	265.172	20.1172
96	262.438	20.1506
95	259.705	20.2073
94	256.971	20.2188
93	254.237	20.3007
92	251.504	20.4149
91	248.77	20.7359
90	246.036	21.1713
89	243.302	21.3469
88	240.569	21.3739
87	237.835	21.7773
86	235.101	21.7947
85	232.367	21.8156
84	229.634	21.9141
83	226.9	22.0628
82	224.166	22.2742
81	221.432	22.7485
80	218.699	22.7638
79	215.965	22.768
78	213.231	22.8398
77	210.498	23.0852
76	207.764	23.1708
75	205.03	23.1934
74	202.296	23.2302
73	199.563	23.2787
72	196.829	23.4662
71	194.095	23.4787
70	191.361	23.5018
69	188.628	23.7063
68	185.894	23.7337
67	183.16	23.7419
66	180.426	24.0257
65	177.693	24.0617
64	174.959	24.1607
63	172.225	24.2233
62	169.492	24.3362
61	166.758	24.3383
60	164.024	24.4921
59	161.29	24.5053
58	158.557	24.6481
57	155.823	24.7365
56	153.089	24.8431
55	150.355	24.8436
54	147.622	25.278
53	144.888	25.5752
52	142.154	25.8936
51	139.42	25.9221
50	136.687	26.0436
49	133.953	26.0858
48	131.219	26.2468
47	128.486	26.5361
46	125.752	26.635
45	123.018	26.8546
44	120.284	27.0877
43	117.551	27.131
42	114.817	27.2029
41	112.083	27.9248
40	109.349	27.9381
39	106.616	27.9996
38	103.882	28.4421
37	101.148	28.5054
36	98.4144	28.8187
35	95.6807	28.8781
34	92.947	29.0929
33	90.2132	29.2437
32	87.4795	29.3698
31	84.7458	29.4358
30	82.012	29.6432
29	79.2783	29.729
28	76.5446	29.7358
27	73.8108	30.2605
26	71.0771	30.422
25	68.3434	30.6369
24	65.6096	30.687
23	62.8759	31.0151
22	60.1422	31.4735
21	57.4084	32.3306
20	54.6747	33.2387
19	51.941	33.4973
18	49.2072	33.7014
17	46.4735	37.6591
16	43.7397	38.0098
15	41.006	38.0618
14	38.2723	38.6412
13	35.5385	39.0858
12	32.8048	39.3296
11	30.0711	40.6256
10	27.3373	41.3719
9	24.6036	41.6589
8	21.8699	41.9952
7	19.1361	44.1094
6	16.4024	44.6737
5	13.6687	49.2952
4	10.9349	57.1526
3	8.2012	61.9261
2	5.46747	62.2782
1	2.73373	93.31

## Sheet: Figure_5a_e
size_m	latitude_deg	longitude_deg	slope_deg	acceleration_m/s2	potential_J/kg
9.05757	-3.14365	354.442	56.0872	2.25927e-05	-0.144816
11.1175	2.21217	356.152	56.763	-1.11695e-05	-0.144985
11.2098	10.0006	334.284	54.4884	-5.92609e-05	-0.144267
11.4593	-17.64	343.108	52.9675	0.000100434	-0.138754
11.9612	-19.1213	347.283	53.1823	0.000105108	-0.137945
11.9817	4.40206	321.456	44.9485	-3.26789e-05	-0.146198
12.0391	-16.0122	19.0416	48.209	9.81895e-05	-0.139375
12.4415	-12.29	348.98	50.1787	7.72004e-05	-0.141744
12.7955	-21.6805	355.891	50.2255	0.000117272	-0.135981
12.8358	-13.6246	3.83407	53.1796	8.06397e-05	-0.140855
13.0531	-13.1831	20.0515	50.4761	7.96586e-05	-0.141374
13.0811	31.1995	24.6209	40.3284	0.000164721	-0.128622
13.18	-27.9508	341.316	46.9109	0.000146948	-0.130627
13.4608	-11.1491	20.5891	51.5065	7.03682e-05	-0.142253
13.5126	8.68436	345.93	56.5129	4.90579e-05	-0.14405
13.9155	-31.5012	341.981	44.5025	0.000160012	-0.127741
13.9157	6.46195	342.341	56.567	-3.66089e-05	-0.144962
13.9194	-14.0521	0.847619	53.2014	8.34528e-05	-0.140556
14.0042	-13.744	23.2197	47.6197	8.73824e-05	-0.140721
14.0513	-11.1594	333.834	51.9111	6.96504e-05	-0.142944
14.3584	5.73704	338.668	55.0782	-3.1984e-05	-0.14547
14.3899	-13.1587	334.049	52.4754	7.72568e-05	-0.141949
14.4737	-24.9504	342.066	48.7139	0.00013322	-0.133345
14.9718	5.24832	335.978	53.5306	-3.14922e-05	-0.145693
14.973	4.36187	340.366	55.9937	-2.68861e-05	-0.145541
15.0516	-10.5535	357.451	53.8705	6.69575e-05	-0.142255
15.1008	-13.1106	357.935	53.1186	7.68843e-05	-0.141288
15.332	1.09496	352.004	56.9963	-9.91767e-06	-0.145128
15.6118	-29.7473	8.37647	38.2619	0.000163317	-0.12888
15.7301	-9.84963	354.002	53.1219	6.49192e-05	-0.14258
15.7391	-16.6695	30.6533	38.8087	0.000106777	-0.13889
15.7572	-19.3355	5.7612	51.3449	0.000111814	-0.136934
15.8418	6.57116	328.726	49.7177	-4.15706e-05	-0.145749
15.9201	-16.9276	0.806239	53.3554	9.68237e-05	-0.138861
15.9206	-20.5462	7.52073	48.6056	0.000118082	-0.136202
15.9723	13.2284	345.675	55.1797	7.39267e-05	-0.14211
16.0315	-21.374	332.932	42.4329	0.000116955	-0.136698
16.1988	-10.1012	7.27921	54.0832	6.07818e-05	-0.142676
16.3746	-29.9279	322.835	33.6413	0.000160642	-0.129447
16.3795	-6.64142	333.597	51.6833	5.04834e-05	-0.14486
16.4469	3.7806	353.799	56.226	2.21573e-05	-0.144836
16.6524	-27.4967	15.2327	37.198	0.000153658	-0.131021
16.6575	-0.777267	12.3234	56.2296	-6.70053e-06	-0.144927
16.812	3.44585	323.782	47.2143	-2.41175e-05	-0.146442
16.8667	-11.2809	331.363	48.6834	7.03976e-05	-0.143025
16.9061	-3.08744	4.89062	56.2131	1.95488e-05	-0.144681
16.9108	-6.75694	328.4	42.9852	5.17693e-05	-0.145035
17.0083	0.662812	334.267	53.6376	-1.63537e-05	-0.146324
17.1043	-9.55157	349.041	52.1417	6.39062e-05	-0.142936
17.4305	-6.94321	324.841	36.5436	5.19659e-05	-0.144962
17.5557	-14.0865	346.902	49.902	8.47386e-05	-0.140999
17.7972	-7.75408	358.585	54.8242	4.86457e-05	-0.143549
17.8381	-15.2295	344.289	52.8322	8.87869e-05	-0.140418
18.0657	-14.9948	336.992	53.1547	8.36581e-05	-0.140972
18.0836	8.84404	336.5	54.046	-5.367e-05	-0.14452
18.1776	-35.6595	341.275	33.1078	0.000177894	-0.124144
18.2625	-10.1715	316.04	38.259	6.50001e-05	-0.143402
18.2703	-26.2883	12.7063	39.532	0.000148463	-0.131743
18.679	1.26158	26.6781	48.0599	-1.10408e-05	-0.145189
18.6833	15.3397	343.305	52.9989	8.89053e-05	-0.140871
19.0626	-18.2014	3.08777	52.5226	0.000103593	-0.137961
19.0934	-25.3902	358.784	47.0472	0.000137381	-0.132704
19.1631	-18.397	333.645	47.2075	0.000103023	-0.138656
19.2678	-16.5464	12.5737	50.1799	9.71762e-05	-0.139196
19.3937	-38.8865	3.15286	23.1348	0.000196386	-0.122169
19.4941	-16.4132	21.4339	45.4154	0.000101391	-0.139128
19.6379	-24.4798	20.9685	36.9463	0.000143314	-0.132892
19.6594	-1.82359	2.40532	56.4292	-1.52957e-05	-0.144789
19.866	-19.7043	308.17	32.4965	0.000112301	-0.137376
20.0328	-37.6013	353.115	29.2224	0.000190101	-0.121751
20.0855	-15.6682	25.456	44.4043	0.000101964	-0.139247
20.1	-29.7038	338.125	42.4556	0.000154708	-0.129024
20.1172	-26.9524	354.686	47.4845	0.000144713	-0.131191
20.1506	4.40153	348.905	56.337	2.70118e-05	-0.14496
20.2073	-26.742	319.62	36.6841	0.000142357	-0.132273
20.2188	-32.7216	9.14494	33.9045	0.000175052	-0.126674
20.3007	-5.40769	318.104	33.5684	4.52413e-05	-0.145274
20.4149	8.53486	351.99	56.5866	4.60482e-05	-0.143835
20.7359	19.8809	346.117	48.3048	0.000117798	-0.137104
21.1713	18.8643	353.171	50.4175	0.000108695	-0.137996
21.3469	31.6801	2.93324	38.9654	0.00016872	-0.127631
21.3739	15.0869	356.301	51.7102	9.0159e-05	-0.140252
21.7773	10.5242	43.5787	45.7383	5.59035e-05	-0.143883
21.7947	-10.6053	18.6033	52.6443	6.51302e-05	-0.142606
21.8156	9.89466	325.789	42.936	-6.34995e-05	-0.144487
21.9141	-6.06292	36.3608	51.8009	4.13436e-05	-0.144598
22.0628	-11.4572	39.5521	42.5486	8.25486e-05	-0.142185
22.2742	-35.4145	345.109	36.9678	0.000176148	-0.124114
22.7485	-13.3623	41.502	34.7684	9.5191e-05	-0.141195
22.7638	6.51555	19.3768	53.0426	4.51078e-05	-0.144001
22.768	-37.7402	32.881	24.1977	0.000194698	-0.123913
22.8398	3.27596	337.316	54.5389	-2.0873e-05	-0.145987
23.0852	7.85197	333.586	54.6342	-4.66182e-05	-0.145181
23.1708	-25.0602	32.9244	26.6071	0.000150431	-0.132921
23.1934	-31.8118	39.7741	28.7738	0.000175648	-0.127553
23.2302	-39.106	16.3128	20.3846	0.000200136	-0.122301
23.2787	28.0652	354.887	39.9092	0.000155773	-0.130355
23.4662	-16.4908	35.5581	34.0797	0.000109356	-0.138977
23.4787	-7.33269	331.249	48.8853	5.33395e-05	-0.144799
23.5018	-23.0456	1.32674	48.1707	0.000127807	-0.134396
23.7063	-7.01869	18.5625	53.6787	4.45662e-05	-0.144056
23.7337	-20.3291	18.7037	44.4111	0.000119786	-0.136493
23.7419	-9.79199	22.8155	50.469	6.66581e-05	-0.142699
24.0257	4.61719	22.8897	51.7553	-2.82969e-05	-0.144777
24.0617	15.8613	332.573	44.5368	9.7492e-05	-0.140913
24.1607	35.362	7.62136	38.8666	0.000178321	-0.125539
24.2233	12.9923	348.921	55.2224	7.57915e-05	-0.141768
24.3362	-41.9454	40.7244	25.5518	0.000204091	-0.121013
24.3383	-19.7489	41.4146	31.5131	0.000128238	-0.136666
24.4921	11.1539	340.715	54.7991	6.80378e-05	-0.14312
24.5053	-51.0995	6.32455	20.8751	0.000227808	-0.115544
24.6481	-21.9235	37.5561	30.9003	0.000135769	-0.135385
24.7365	-19.8204	15.8525	47.2971	0.000116275	-0.136813
24.8431	-6.96329	14.852	54.6567	4.36945e-05	-0.143936
24.8436	-14.0172	340.145	52.7146	8.17443e-05	-0.141162
25.278	-31.9237	23.5997	23.6643	0.000175997	-0.127336
25.5752	-29.4827	348.802	48.344	0.00015009	-0.129903
25.8936	-10.6432	323.212	39.9923	6.6689e-05	-0.143454
25.9221	19.698	25.4095	48.2776	0.000111815	-0.137982
26.0436	12.6635	15.8995	47.3778	8.12841e-05	-0.141384
26.0858	6.89746	313.733	32.8066	-5.05995e-05	-0.145126
26.2468	31.2722	14.0213	40.9776	0.00016493	-0.129084
26.5361	14.5783	352.254	53.2785	8.65532e-05	-0.140635
26.635	-1.71744	33.4246	49.5915	-1.37342e-05	-0.145289
26.8546	19.691	28.3995	46.5604	0.000112496	-0.137768
27.0877	-36.4372	335.324	24.8951	0.000184977	-0.123108
27.131	-18.8745	23.8024	41.7465	0.000112907	-0.137767
27.2029	12.6311	22.8255	45.7794	8.0561e-05	-0.141624
27.9248	8.91892	15.6058	51.7542	5.95141e-05	-0.142996
27.9381	5.60938	356.191	55.9725	3.58456e-05	-0.144268
27.9996	25.8869	16.5618	43.8768	0.000143813	-0.132867
28.4421	-12.6933	33.3937	44.2833	8.46078e-05	-0.141336
28.5054	37.6579	16.5148	36.4672	0.00018755	-0.124185
28.8187	-35.4926	19.5928	21.7166	0.00018768	-0.125034
28.8781	-47.2162	321.595	12.0919	0.000220132	-0.115727
29.0929	-0.551954	19.3187	54.6788	-8.83237e-06	-0.145151
29.2437	-23.9857	6.50627	44.6144	0.00013652	-0.13338
29.3698	-36.3226	39.6698	26.4918	0.000189953	-0.124368
29.4358	6.17679	3.19843	55.032	3.88902e-05	-0.144051
29.6432	-29.423	3.90728	39.1772	0.000158269	-0.129407
29.729	-10.0208	28.8482	45.649	6.59983e-05	-0.142834
29.7358	9.34421	331.18	51.39	-5.61067e-05	-0.144778
30.2605	24.7239	23.8951	47.9518	0.000133727	-0.134216
30.422	27.0432	1.0561	44.0385	0.000147409	-0.131824
30.6369	-37.7413	9.95983	23.7417	0.000195168	-0.12281
30.687	-20.3054	12.2502	47.6544	0.000116563	-0.136622
31.0151	-8.56294	42.2139	44.7769	6.14973e-05	-0.144188
31.4735	16.8584	26.2634	45.7118	0.000103508	-0.139181
32.3306	13.0621	332.888	49.5303	8.22227e-05	-0.14257
33.2387	-51.8367	337.012	6.70702	0.000230911	-0.113168
33.4973	-33.8256	0.754248	33.9991	0.00017528	-0.125829
33.7014	-2.40576	42.1585	46.8409	-2.64276e-05	-0.145869
37.6591	30.0152	337.827	29.4514	0.000167635	-0.129688
38.0098	-36.7133	323.273	22.8741	0.000189751	-0.123764
38.0618	28.513	348.02	32.3643	0.000160232	-0.130408
38.6412	19.759	333.199	36.0285	0.000123282	-0.137723
39.0858	20.8641	358.571	44.5881	0.000123523	-0.136179
39.3296	35.6298	3.10327	36.2753	0.000181858	-0.124736
40.6256	0.92825	328.71	49.4927	-1.91493e-05	-0.146619
41.3719	-60.4069	21.8292	20.8112	0.000240553	-0.110314
41.6589	21.993	9.28853	41.7097	0.000129317	-0.135476
41.9952	-26.9404	333.213	36.0167	0.000146712	-0.131615
44.1094	-30.527	312.569	23.1068	0.000161868	-0.12809
44.6737	2.48841	30.0052	49.2655	-1.60908e-05	-0.145172
49.2952	44.3587	14.7692	28.9161	0.000209377	-0.118862
57.1526	-36.016	313.81	18.7857	0.000187172	-0.123688
61.9261	39.2078	24.2271	33.1456	0.000194005	-0.122422
62.2782	-24.9332	300.155	21.9878	0.000141371	-0.133174
93.31	14.9482	5.07265	47.4327	9.64322e-05	-0.139631

## Sheet: Fig_6_a_c
size_m	Axial Ratio
9.05757	0.665179
11.1175	1
11.2098	1
11.4593	1
11.9612	0.83174
11.9817	1
12.0391	1
12.4415	1
12.7955	0.889331
12.8358	1
13.0531	1
13.0811	1
13.18	1
13.4608	1
13.5126	0.836778
13.9155	1
13.9157	1
13.9194	1
14.0042	0.74807
14.0513	1
14.3584	0.917281
14.3899	1
14.4737	1
14.9718	1
14.973	1
15.0516	1
15.1008	0.853999
15.332	1
15.6118	1
15.7301	1
15.7391	1
15.7572	0.877715
15.8418	1
15.9201	0.874071
15.9206	1
15.9723	1
16.0315	1
16.1988	1
16.3746	1
16.3795	1
16.4469	1
16.6524	1
16.6575	1
16.812	0.542401
16.8667	0.890621
16.9061	1
16.9108	0.879112
17.0083	1
17.1043	0.414154
17.4305	1
17.5557	1
17.7972	0.660657
17.8381	0.85892
18.0657	1
18.0836	1
18.1776	1
18.2625	1
18.2703	0.713378
18.679	1
18.6833	0.784286
19.0626	1
19.0934	0.85288
19.1631	1
19.2678	0.871466
19.3937	0.792141
19.4941	0.964017
19.6379	1
19.6594	1
19.866	1
20.0328	1
20.0855	0.984799
20.1	0.752733
20.1172	1
20.1506	1
20.2073	1
20.2188	1
20.3007	1
20.4149	0.816029
20.7359	1
21.1713	1
21.3469	1
21.3739	0.669247
21.7773	1
21.7947	0.812295
21.8156	0.955786
21.9141	1
22.0628	1
22.2742	0.957126
22.7485	1
22.7638	0.977315
22.768	0.670594
22.8398	0.831906
23.0852	0.776876
23.1708	0.625141
23.1934	1
23.2302	0.798537
23.2787	1
23.4662	1
23.4787	0.759026
23.5018	0.710424
23.7063	0.538393
23.7337	0.749203
23.7419	0.732845
24.0257	1
24.0617	1
24.1607	1
24.2233	0.816797
24.3362	0.692522
24.3383	1
24.4921	0.731913
24.5053	1
24.6481	0.859624
24.7365	0.886468
24.8431	0.728294
24.8436	0.594065
25.278	1
25.5752	0.705814
25.8936	0.583214
25.9221	0.695357
26.0436	0.598616
26.0858	1
26.2468	1
26.5361	0.567018
26.635	0.651492
26.8546	1
27.0877	0.510649
27.131	0.858032
27.2029	1
27.9248	0.858441
27.9381	0.839575
27.9996	0.909173
28.4421	0.817858
28.5054	1
28.8187	1
28.8781	0.829419
29.0929	0.598716
29.2437	1
29.3698	0.816002
29.4358	0.696113
29.6432	1
29.729	0.959169
29.7358	0.911105
30.2605	0.559774
30.422	1
30.6369	0.623542
30.687	0.848235
31.0151	0.72387
31.4735	0.795505
32.3306	0.953217
33.2387	0.581043
33.4973	1
33.7014	0.778011
37.6591	0.663466
38.0098	0.492925
38.0618	0.556436
38.6412	0.560256
39.0858	0.786903
39.3296	0.627798
40.6256	0.901862
41.3719	0.788288
41.6589	0.495557
41.9952	0.505388
44.1094	0.416703
44.6737	0.542205
49.2952	1
57.1526	1
61.9261	0.754183
62.2782	1
93.31	0.539505

## Sheet: Figure_7a
Body	Dimorphos	Pajola et al., this work		Didymos	Pajola et al., this work		Itokawa	Michikami and Hagermann, 2021		Eros	Michikami and Hagermann, 2021		Ryugu	Michikami and Hagermann, 2021		Ryugu	Michikami et al., 2019		Toutatis	Jiang et al., 2016		Bennu	Burke et al., 2021
	size_m	Cumulative number per sq km		size_m	Cumulative number per sq km		size_m	Cumulative number per sq km		size_m	Cumulative number per sq km		size_m	Cumulative number per sq km		size_m	Cumulative number per sq km		size_m	Cumulative number per sq km		size_m	Cumulative number per sq km
	0.193263	358636		9.05757	462.001		1.6312	3770.7		1	30.0451		2.0617	3589.26		0.1947	671440		12.5521	32.529		0.0032825	580000000
	0.240976	358561		11.1175	459.267		1.6754	3768.2		2	30.039		2.0669	3588.89		0.21557	670920		13.6313	32.529		0.0038215	580000000
	0.252439	358485		11.2098	456.534		1.7164	3765.7		3	30.0053		2.0684	3588.52		0.21557	671180		14.6165	31.636		0.004449	580000000
	0.270724	358409		11.4593	453.8		1.7526	3763.2		4	29.8513		2.0774	3588.15		0.21696	670660		15.623	29.101		0.0051795	580000000
	0.271785	358333		11.9612	451.066		1.7647	3760.7		5	29.3971		2.0855	3587.78		0.2202	670400		16.6991	28.302		0.0059472	580000000
	0.273207	358258		11.9817	448.332		1.7939	3758.2		6	28.3038		2.0965	3587.41		0.22029	670140		17.6801	26.769		0.0069237	580000000
	0.278763	358182		12.0391	445.599		1.8366	3755.6		7	26.3022		2.1005	3587.04		0.22252	669880		18.7183	24.171		0.0084017	562300000
	0.280468	358106		12.4415	442.865		1.8624	3753.1		8	23.6084		2.1018	3586.67		0.2253	669090		19.7547	21.825		0.0100554	528600000
	0.280833	358030		12.7955	440.131		1.876	3750.6		9	20.5019		2.1055	3586.3		0.2253	669350		20.7825	19.707		0.012035	496860000
	0.289614	357955		12.8358	437.397		1.895	3748.1		10	17.1193		2.1069	3585.93		0.2253	669620		21.7944	17.467		0.014604	467040000
	0.292145	357879		13.0531	434.664		1.8957	3745.6		12	11.6068		2.1129	3585.56		0.226	668830		22.7826	14.643		0.017721	400080000
	0.299123	357803		13.0811	431.93		1.9383	3743.1		14	7.55489		2.1334	3585.19		0.2283	668570		23.7412	13.7219		0.023043	342730000
	0.299554	357727		13.18	429.196		1.9907	3740.6		16	4.94511		2.1413	3584.81		0.22947	667530		24.582	10.8804		0.026096	284640000
	0.299673	357652		13.4608	426.463		2.0059	3738.1		18	3.36668		2.1629	3584.44		0.22947	667790		25.8615	10.387		0.03038	236400000
	0.302759	357576		13.5126	423.729		2.0303	3735.6		20	2.33711		2.1689	3584.07		0.22947	668050		26.8622	8.01		0.035369	190360000
	0.303742	357500		13.9155	420.995		2.0336	3733.1		30	0.580737		2.1781	3583.7		0.22947	668310		27.8142	6.715		0.041176	158100000
	0.306475	357424		13.9157	418.261		2.0425	3730.6		40	0.241678		2.1879	3583.33		0.23364	666490		28.8017	6.5306		0.048604	127300000
	0.306599	357348		13.9194	415.528		2.0454	3728		50	0.1142		2.1953	3582.96		0.23364	666750		30.0128	5.7349		0.058171	93420000
	0.32228	357273		14.0042	412.794		2.0528	3725.5		60	0.0681657		2.1958	3582.59		0.23364	667010		30.8804	4.9895		0.066793	72930000
	0.322676	357197		14.0513	410.06		2.055	3723		61	0.0628541		2.1984	3582.22		0.23364	667270		31.7735	4.5053		0.076693	55200000
	0.323074	357121		14.3584	407.326		2.0562	3720.5		61	0.0637394		2.2047	3581.85		0.23643	665450		32.6908	3.6057		0.08806	40507000
	0.324726	357045		14.3899	404.593		2.0757	3718		62	0.0601983		2.2113	3581.48		0.23643	665710		33.9576	3.1663		0.099724	30659000
	0.325782	356970		14.4737	401.859		2.1217	3715.5		62	0.0610836		2.216	3581.11		0.23643	665970		34.717	2.534		0.11771	21813000
	0.326016	356894		14.9718	399.125		2.1367	3713		62	0.0619688		2.2221	3580.74		0.23643	666230		35.9495	2.4645		0.13331	15046000
	0.327828	356818		14.973	396.391		2.1369	3710.5		63	0.059313		2.2336	3580.37		0.23759	664930		36.6382	2.1244		0.15519	11041000
	0.328017	356742		15.0516	393.658		2.1759	3708		64	0.0548867		2.2381	3580		0.23759	665190		37.4592	1.9005		0.18068	7616000
	0.328824	356667		15.1008	390.924		2.1849	3705.5		64	0.055772		2.2436	3579.63		0.24032	664410		38.1777	1.732		0.20461	5589000
	0.329277	356591		15.332	388.19		2.189	3703		64	0.0566572		2.2494	3579.26		0.24032	664670		38.9092	1.50692		0.23494	3737500
	0.330768	356515		15.6118	385.457		2.1969	3700.5		64	0.0575425		2.2505	3578.89		0.24199	663890		39.7807	1.31108		0.27351	2578000
	0.331468	356439		15.7301	382.723		2.2001	3697.9		64	0.0584278		2.2579	3578.52		0.24199	664150		41.9835	1.19487		0.30549	1834200
	0.331566	356364		15.7391	379.989		2.2012	3695.4		65	0.0513456		2.2594	3578.15		0.24221	663630		43.0601	1.02998		0.35077	1346000
	0.331884	356288		15.7572	377.255		2.2279	3692.9		65	0.0522309		2.2822	3577.78		0.24338	663370		44.867	0.73743		0.40276	928400
	0.333179	356212		15.8418	374.522		2.2315	3690.4		65	0.0531161		2.2853	3577.41		0.25033	659730		47.7968	0.45512		0.46245	702700
	0.334178	356136		15.9201	371.788		2.2393	3687.9		65	0.0540014		2.2959	3577.04		0.25033	659990		55.826	0.29422		0.53099	469940
	0.340816	356061		15.9206	369.054		2.2439	3685.4		66	0.0486898		2.296	3576.67		0.25033	660250					0.6097	334340
	0.341423	355985		15.9723	366.32		2.2555	3682.9		66	0.0495751		2.3016	3576.3		0.25033	660510					0.70981	237870
	0.343084	355909		16.0315	363.587		2.2661	3680.4		66	0.0504603		2.3117	3575.93		0.25033	660770					0.79279	169240
	0.347281	355833		16.1988	360.853		2.2839	3677.9		67	0.0451487		2.3141	3575.56		0.25033	661030					0.9103	128090
	0.347812	355758		16.3746	358.119		2.3311	3675.4		67	0.046034		2.316	3575.19		0.25033	661290					1.05977	88360
	0.34811	355682		16.3795	355.385		2.3372	3672.9		67	0.0469193		2.3195	3574.81		0.25033	661550					1.2001	62860
	0.349997	355606		16.4469	352.652		2.3451	3670.3		67	0.0478045		2.3199	3574.44		0.25033	661810					1.3591	40758
	0.351087	355530		16.6524	349.918		2.3458	3667.8		68	0.0442635		2.3329	3574.07		0.25033	662070					1.518	27257
	0.351189	355455		16.6575	347.184		2.3547	3665.3		69	0.0433782		2.3351	3573.7		0.25033	662330					1.6722	20631
	0.355724	355379		16.812	344.451		2.3664	3662.8		70	0.0424929		2.3382	3573.33		0.25033	662590					1.9201	15615
	0.356836	355303		16.8667	341.717		2.367	3660.3		71	0.0416076		2.3515	3572.96		0.25033	662850					2.2046	12190
	0.360634	355227		16.9061	338.983		2.3794	3657.8		72	0.0398371		2.3519	3572.59		0.25033	663110					2.4967	8946
	0.361562	355152		16.9108	336.249		2.3873	3655.3		72	0.0407224		2.3653	3572.22		0.25086	659470					2.9471	6171
	0.361662	355076		17.0083	333.516		2.3886	3652.8		73	0.0380666		2.375	3571.85		0.25729	658430					3.2916	4670.4
	0.362458	355000		17.1043	330.782		2.4202	3650.3		73	0.0389518		2.3785	3571.48		0.25729	658690					3.5762	3427.3
	0.366942	354924		17.4305	328.048		2.4206	3647.8		74	0.0371813		2.3939	3571.11		0.25729	658950					3.9395	2675.6
	0.368288	354848		17.5557	325.314		2.4375	3645.3		75	0.0354108		2.3948	3570.74		0.25729	659210					4.7805	1963.4
	0.369201	354773		17.7972	322.581		2.4469	3642.7		75	0.036296		2.3955	3570.37		0.25868	656090					5.9636	1057.3
	0.370509	354697		17.8381	319.847		2.4477	3640.2		76	0.032755		2.3956	3570		0.25868	656350					6.8475	800.3
	0.373525	354621		18.0657	317.113		2.4544	3637.7		76	0.0336402		2.3967	3569.63		0.25868	656610					8.0828	587.2
	0.375518	354545		18.0836	314.379		2.4651	3635.2		76	0.0345255		2.3978	3569.26		0.25868	656870					9.1534	472.86
	0.375853	354470		18.1776	311.646		2.467	3632.7		78	0.0318697		2.401	3568.89		0.25868	657130					10.3659	326.17
	0.376101	354394		18.2625	308.912		2.4681	3627.7		79	0.0300991		2.4023	3568.52		0.25868	657390					11.902	224.98
	0.377765	354318		18.2703	306.178		2.4681	3630.2		79	0.0309844		2.4085	3568.15		0.25868	657650					13.666	155.19
	0.381941	354242		18.679	303.445		2.4905	3622.7		80	0.0274433		2.4091	3567.78		0.25868	657910					15.692	100.62
	0.382901	354167		18.6833	300.711		2.4905	3625.2		80	0.0283286		2.4113	3567.41		0.25868	658170					17.286	71.59
	0.382957	354091		19.0626	297.977		2.5035	3620.2		80	0.0292139		2.4124	3567.04		0.26035	654790					19.042	49.38
	0.385256	354015		19.0934	295.243		2.5081	3617.7		81	0.0265581		2.4149	3566.67		0.26035	655050					20.688	31.041
	0.385377	353939		19.1631	292.51		2.5107	3615.2		82	0.0256728		2.415	3566.3		0.26035	655310					23.755	24.233
	0.385892	353864		19.2678	289.776		2.5225	3612.6		83	0.0239023		2.4177	3565.93		0.26035	655570					26.168	20.126
	0.393016	353788		19.3937	287.042		2.5378	3610.1		83	0.0247875		2.4216	3565.56		0.26035	655830					31.754	14.769
	0.393498	353712		19.4941	284.308		2.5435	3607.6		84	0.023017		2.4251	3565.19		0.26076	654270					33.098	11.179
	0.395848	353636		19.6379	281.575		2.5503	3605.1		85	0.0194759		2.4257	3564.81		0.26076	654530					42.447	9.877
	0.395949	353561		19.6594	278.841		2.5526	3602.6		85	0.0203612		2.4259	3564.44		0.26129	654010					46.117	6.813
	0.396341	353485		19.866	276.107		2.558	3600.1		85	0.0212465		2.4267	3564.07		0.26424	653230					48.07	4.9995
	0.398394	353409		20.0328	273.373		2.561	3597.6		85	0.0221317		2.4303	3563.7		0.26424	653490					51.509	3.7841
	0.398462	353333		20.0855	270.64		2.5676	3595.1		86	0.0185907		2.4308	3563.33		0.26424	653750					58.332	2.9541
	0.401054	353258		20.1	267.906		2.5701	3592.6		87	0.0177054		2.4356	3562.96		0.26435	652450					95.938	1.4056
	0.40253	353182		20.1172	265.172		2.5713	3590.1		88	0.0159348		2.4364	3562.59		0.26435	652710
	0.403716	353106		20.1506	262.438		2.5746	3587.6		88	0.0168201		2.4387	3562.22		0.26435	652970
	0.405346	353030		20.2073	259.705		2.6096	3585		90	0.0123938		2.4401	3561.85		0.26652	652190
	0.406354	352955		20.2188	256.971		2.6152	3582.5		90	0.013279		2.4424	3561.48		0.2667	651930
	0.406791	352879		20.3007	254.237		2.6158	3580		90	0.0141643		2.4432	3561.11		0.26702	649840
	0.408213	352803		20.4149	251.504		2.6203	3577.5		90	0.0150496		2.4464	3560.74		0.26702	650100
	0.408476	352727		20.7359	248.77		2.6222	3575		91	0.0115085		2.4468	3560.37		0.26702	650360
	0.409232	352652		21.1713	246.036		2.6351	3572.5		92	0.0106232		2.4492	3560		0.26702	650620
	0.412247	352576		21.3469	243.302		2.6358	3570		95	0.00885269		2.4501	3559.63		0.26702	650880
	0.41244	352500		21.3739	240.569		2.6448	3567.5		95	0.00973796		2.4634	3559.26		0.26702	651140
	0.415372	352424		21.7773	237.835		2.645	3565		100	0.00796742		2.4722	3558.89		0.26702	651400
	0.415807	352348		21.7947	235.101		2.6519	3562.5		106	0.00708215		2.4743	3558.52		0.26702	651660
	0.417584	352273		21.8156	232.367		2.6609	3560		112	0.00531161		2.4769	3558.15		0.2683	649580
	0.417809	352197		21.9141	229.634		2.6641	3557.5		112	0.00619688		2.4789	3557.78		0.26846	649320
	0.418829	352121		22.0628	226.9		2.671	3554.9		117	0.00442635		2.479	3557.41		0.27036	647500
	0.419842	352045		22.2742	224.166		2.6767	3552.4		119	0.00354108		2.4791	3557.04		0.27036	647760
	0.420047	351970		22.7485	221.432		2.6834	3549.9		124	0.00265581		2.4798	3556.67		0.27036	648020
	0.421911	351894		22.7638	218.699		2.6892	3547.4		133	0.00177054		2.4824	3556.3		0.27036	648280
	0.42194	351818		22.768	215.965		2.6924	3544.9		150	0.000885269		2.484	3555.93		0.27036	648540
	0.422618	351742		22.8398	213.231		2.6948	3542.4					2.4866	3555.56		0.27036	648800
	0.42363	351667		23.0852	210.498		2.6961	3539.9					2.4886	3555.19		0.27036	649060
	0.42414	351591		23.1708	207.764		2.7064	3537.4					2.4889	3554.81		0.27112	647240
	0.425731	351515		23.1934	205.03		2.707	3534.9					2.4904	3554.44		0.27119	646200
	0.427537	351439		23.2302	202.296		2.7089	3532.4					2.4913	3554.07		0.27119	646460
	0.428702	351364		23.2787	199.563		2.7092	3529.9					2.4939	3553.7		0.27119	646720
	0.42929	351288		23.4662	196.829		2.7105	3527.3					2.496	3553.33		0.27119	646980
	0.42956	351212		23.4787	194.095		2.7114	3524.8					2.4972	3552.96		0.27397	645680
	0.430864	351136		23.5018	191.361		2.713	3522.3					2.4973	3552.59		0.27397	645940
	0.431473	351061		23.7063	188.628		2.7168	3519.8					2.5048	3552.22		0.27537	643600
	0.431692	350985		23.7337	185.894		2.7179	3517.3					2.5057	3551.85		0.27537	643860
	0.436733	350909		23.7419	183.16		2.7206	3514.8					2.5149	3551.48		0.27537	644120
	0.437785	350833		24.0257	180.426		2.7305	3512.3					2.5173	3551.11		0.27537	644380
	0.437788	350758		24.0617	177.693		2.7347	3509.8					2.5207	3550.74		0.27537	644640
	0.43953	350682		24.1607	174.959		2.7376	3507.3					2.5222	3550.37		0.27537	644900
	0.440455	350606		24.2233	172.225		2.7431	3504.8					2.5264	3550		0.27537	645160
	0.440516	350530		24.3362	169.492		2.7449	3502.3					2.5305	3549.63		0.27537	645420
	0.441133	350455		24.3383	166.758		2.749	3499.7					2.5354	3549.26		0.27637	641780
	0.441356	350379		24.4921	164.024		2.7508	3497.2					2.5408	3548.89		0.27637	642040
	0.442353	350303		24.5053	161.29		2.7709	3494.7					2.5412	3548.52		0.27637	642300
	0.443483	350227		24.6481	158.557		2.78	3492.2					2.5419	3548.15		0.27637	642560
	0.445074	350152		24.7365	155.823		2.781	3489.7					2.5448	3547.78		0.27637	642820
	0.445372	350076		24.8431	153.089		2.7825	3487.2					2.5452	3547.41		0.27637	643080
	0.445598	350000		24.8436	150.355		2.783	3484.7					2.5459	3547.04		0.27637	643340
	0.445729	349924		25.278	147.622		2.7863	3482.2					2.5487	3546.67		0.27815	639960
	0.449304	349848		25.5752	144.888		2.7902	3479.7					2.549	3546.3		0.27815	640220
	0.450951	349773		25.8936	142.154		2.7912	3477.2					2.5506	3545.93		0.27815	640480
	0.451021	349697		25.9221	139.42		2.7921	3474.7					2.5525	3545.56		0.27815	640740
	0.452202	349621		26.0436	136.687		2.8001	3472.2					2.5526	3545.19		0.27815	641000
	0.452393	349545		26.0858	133.953		2.8022	3469.6					2.5534	3544.81		0.27815	641260
	0.453141	349470		26.2468	131.219		2.8039	3467.1					2.554	3544.44		0.27815	641520
	0.453515	349394		26.5361	128.486		2.8111	3464.6					2.5551	3544.07		0.27951	639700
	0.454545	349318		26.635	125.752		2.8118	3462.1					2.5561	3543.7		0.28037	636060
	0.45472	349242		26.8546	123.018		2.8135	3459.6					2.557	3543.33		0.28037	636320
	0.454927	349167		27.0877	120.284		2.8155	3457.1					2.5573	3542.96		0.28037	636580
	0.455054	349091		27.131	117.551		2.8197	3454.6					2.5576	3542.59		0.28037	636840
	0.455482	349015		27.2029	114.817		2.8228	3452.1					2.5623	3542.22		0.28037	637100
	0.455687	348939		27.9248	112.083		2.8242	3449.6					2.5653	3541.85		0.28037	637360
	0.455723	348864		27.9381	109.349		2.8281	3447.1					2.5656	3541.48		0.28037	637620
	0.457619	348788		27.9996	106.616		2.8299	3444.6					2.5661	3541.11		0.28037	637880
	0.457766	348712		28.4421	103.882		2.8311	3442					2.5686	3540.74		0.28037	638140
	0.457794	348636		28.5054	101.148		2.8317	3439.5					2.5724	3540.37		0.28037	638400
	0.457995	348561		28.8187	98.4144		2.8329	3437					2.5736	3540		0.28037	638660
	0.4581	348485		28.8781	95.6807		2.8364	3434.5					2.5751	3539.63		0.28037	638920
	0.458323	348409		29.0929	92.947		2.8437	3432					2.5766	3539.26		0.28037	639180
	0.459475	348333		29.2437	90.2132		2.8439	3429.5					2.5805	3538.89		0.28037	639440
	0.459893	348258		29.3698	87.4795		2.8456	3427					2.5842	3538.52		0.28163	635800
	0.460728	348182		29.4358	84.7458		2.8465	3424.5					2.5869	3538.15		0.28183	635540
	0.460787	348106		29.6432	82.012		2.8551	3419.5					2.587	3537.78		0.28298	635280
	0.460945	348030		29.729	79.2783		2.8551	3422					2.5887	3537.41		0.28371	632150
	0.461677	347955		29.7358	76.5446		2.8583	3417					2.5904	3537.04		0.28371	632410
	0.461982	347879		30.2605	73.8108		2.8665	3414.5					2.5909	3536.67		0.28371	632670
	0.4625	347803		30.422	71.0771		2.8668	3411.9					2.5911	3536.3		0.28371	632930
	0.462596	347727		30.6369	68.3434		2.8673	3409.4					2.5948	3535.93		0.28371	633190
	0.463337	347652		30.687	65.6096		2.8723	3406.9					2.5975	3535.56		0.28371	633450
	0.463628	347576		31.0151	62.8759		2.8724	3404.4					2.5983	3535.19		0.28371	633710
	0.463747	347500		31.4735	60.1422		2.8743	3401.9					2.5995	3534.81		0.28371	633980
	0.46411	347424		32.3306	57.4084		2.8759	3399.4					2.5996	3534.44		0.28371	634240
	0.464138	347348		33.2387	54.6747		2.8825	3396.9					2.6	3534.07		0.28371	634500
	0.464463	347273		33.4973	51.941		2.8829	3394.4					2.6007	3533.33		0.28371	634760
	0.464574	347197		33.7014	49.2072		2.8837	3391.9					2.6007	3533.7		0.28371	635020
	0.464613	347121		37.6591	46.4735		2.884	3389.4					2.6011	3532.96		0.28394	631890
	0.465582	347045		38.0098	43.7397		2.8846	3386.9					2.6023	3532.59		0.2851	629550
	0.465635	346970		38.0618	41.006		2.8877	3384.3					2.6025	3532.22		0.2851	629810
	0.465759	346894		38.6412	38.2723		2.8893	3381.8					2.6036	3531.85		0.2851	630070
	0.466237	346818		39.0858	35.5385		2.894	3379.3					2.6077	3531.48		0.2851	630330
	0.466762	346742		39.3296	32.8048		2.8943	3376.8					2.6088	3531.11		0.2851	630590
	0.467065	346667		40.6256	30.0711		2.8964	3374.3					2.6091	3530.74		0.2851	630850
	0.46752	346591		41.3719	27.3373		2.898	3371.8					2.6131	3530.37		0.2851	631110
	0.46753	346515		41.6589	24.6036		2.9064	3369.3					2.6137	3530		0.2851	631370
	0.467892	346439		41.9952	21.8699		2.9134	3366.8					2.6144	3529.63		0.2851	631630
	0.467996	346364		44.1094	19.1361		2.9142	3364.3					2.6178	3529.26		0.28558	629290
	0.468222	346288		44.6737	16.4024		2.9194	3361.8					2.6183	3528.89		0.28838	625650
	0.468347	346212		49.2952	13.6687		2.9232	3359.3					2.6211	3528.52		0.28838	625910
	0.468847	346136		57.1526	10.9349		2.9257	3356.7					2.6218	3528.15		0.28838	626170
	0.46894	346061		61.9261	8.2012		2.9303	3354.2					2.6221	3527.78		0.28838	626430
	0.469172	345985		62.2782	5.46747		2.9352	3351.7					2.6222	3527.41		0.28838	626690
	0.469421	345909		93.31	2.73373		2.9354	3349.2					2.6264	3527.04		0.28838	626950
	0.470554	345833					2.9374	3346.7					2.6265	3526.67		0.28838	627210
	0.471144	345758					2.94	3344.2					2.6286	3526.3		0.28838	627470
	0.471983	345682					2.9479	3341.7					2.6302	3525.93		0.28838	627730
	0.472096	345606					2.9517	3339.2					2.6347	3525.56		0.28838	627990
	0.472737	345530					2.9555	3336.7					2.636	3525.19		0.28838	628250
	0.473671	345455					2.9557	3334.2					2.6382	3524.81		0.28838	628510
	0.47436	345379					2.9599	3331.7					2.6386	3524.44		0.28838	628770
	0.474407	345303					2.9618	3329.2					2.6416	3524.07		0.28838	629030
	0.474474	345227					2.9668	3326.6					2.6422	3523.7		0.28974	625390
	0.474584	345152					2.9715	3324.1					2.6436	3523.33		0.29039	619150
	0.475288	345076					2.9775	3321.6					2.6443	3522.96		0.29039	619410
	0.476007	345000					2.9841	3319.1					2.6493	3522.59		0.29039	619670
	0.476033	344924					2.9962	3316.6					2.6501	3522.22		0.29039	619930
	0.477198	344848					2.9988	3314.1					2.6504	3521.85		0.29039	620190
	0.478996	344773					2.9994	3311.6					2.6587	3521.48		0.29039	620450
	0.479349	344697					3.0023	3309.1					2.6636	3521.11		0.29039	620710
	0.479357	344621					3.003	3306.6					2.6639	3520.74		0.29039	620970
	0.479843	344545					3.0046	3304.1					2.6678	3520.37		0.29039	621230
	0.480033	344470					3.0071	3301.6					2.6681	3520		0.29039	621490
	0.48042	344394					3.0073	3299					2.6689	3519.63		0.29039	621750
	0.481839	344318					3.0074	3296.5					2.6696	3519.26		0.29039	622010
	0.481962	344242					3.0086	3294					2.6699	3518.89		0.29039	622270
	0.482211	344167					3.01	3291.5					2.6702	3518.52		0.29039	622530
	0.482583	344091					3.0126	3289					2.6725	3518.15		0.29039	622790
	0.482925	344015					3.013	3286.5					2.6731	3517.78		0.29039	623050
	0.483214	343939					3.0149	3284					2.6751	3517.41		0.29039	623310
	0.483582	343864					3.0181	3281.5					2.6771	3517.04		0.29039	623570
	0.483684	343788					3.0233	3279					2.6772	3516.67		0.29039	623830
	0.483717	343712					3.0245	3276.5					2.6789	3516.3		0.29039	624090
	0.484601	343636					3.0246	3274					2.6799	3515.93		0.29039	624350
	0.484617	343561					3.0276	3271.5					2.6801	3515.56		0.29039	624610
	0.485005	343485					3.0321	3268.9					2.6805	3515.19		0.29039	624870
	0.485695	343409					3.0324	3266.4					2.6808	3514.81		0.29039	625130
	0.485786	343333					3.0328	3263.9					2.6815	3514.44		0.29206	614720
	0.485873	343258					3.0345	3261.4					2.6822	3514.07		0.29206	614980
	0.486647	343182					3.0395	3258.9					2.6828	3513.7		0.29206	615240
	0.487233	343106					3.045	3256.4					2.6839	3513.33		0.29206	615500
	0.487542	343030					3.0484	3253.9					2.6844	3512.96		0.29206	615760
	0.487722	342955					3.0511	3251.4					2.6855	3512.59		0.29206	616020
	0.487833	342879					3.0551	3248.9					2.6865	3512.22		0.29206	616290
	0.488224	342803					3.0633	3246.4					2.6866	3511.85		0.29206	616550
	0.48831	342727					3.067	3243.9					2.6881	3511.48		0.29206	616810
	0.488485	342652					3.0688	3241.3					2.6922	3511.11		0.29206	617070
	0.488508	342576					3.0693	3238.8					2.6945	3510.74		0.29206	617330
	0.488514	342500					3.0763	3236.3					2.6961	3510.37		0.29206	617590
	0.488729	342424					3.0772	3233.8					2.6967	3510		0.29206	617850
	0.488912	342348					3.0797	3231.3					2.6988	3509.63		0.29206	618110
	0.489606	342273					3.0828	3228.8					2.6994	3509.26		0.29206	618370
	0.489771	342197					3.0853	3226.3					2.7002	3508.89		0.29206	618630
	0.490433	342121					3.0892	3223.8					2.7029	3508.52		0.29206	618890
	0.490483	342045					3.0932	3221.3					2.7031	3508.15		0.29304	614460
	0.490512	341970					3.0979	3218.8					2.7032	3507.78		0.29762	614200
	0.490658	341894					3.1003	3216.3					2.7074	3507.41		0.29775	613940
	0.490873	341818					3.1009	3213.7					2.708	3507.04		0.29901	612640
	0.491524	341742					3.1025	3211.2					2.7082	3506.67		0.29901	612900
	0.491644	341667					3.11	3208.7					2.71	3506.3		0.29901	613160
	0.491675	341591					3.1148	3206.2					2.7153	3505.93		0.29901	613420
	0.492036	341515					3.1154	3203.7					2.7168	3505.56		0.29901	613680
	0.492084	341439					3.1157	3201.2					2.7178	3505.19		0.2999	612380
	0.492257	341364					3.1176	3198.7					2.7189	3504.81		0.30009	612120
	0.493119	341288					3.1187	3196.2					2.7191	3504.44		0.30029	611860
	0.493511	341212					3.1199	3193.7					2.7195	3504.07		0.3004	603020
	0.493548	341136					3.1201	3191.2					2.7199	3503.7		0.3004	603280
	0.493566	341061					3.1229	3188.7					2.7204	3503.33		0.3004	603540
	0.493689	340985					3.1239	3186.2					2.7219	3502.96		0.3004	603800
	0.494409	340909					3.1241	3183.6					2.7223	3502.59		0.3004	604060
	0.495197	340833					3.1243	3181.1					2.7242	3502.22		0.3004	604320
	0.495263	340758					3.1244	3178.6					2.7245	3501.85		0.3004	604580
	0.495541	340682					3.1283	3176.1					2.725	3501.48		0.3004	604840
	0.496166	340606					3.1287	3173.6					2.7254	3501.11		0.3004	605100
	0.496867	340530					3.1311	3171.1					2.7257	3500.74		0.3004	605360
	0.49701	340455					3.1378	3168.6					2.7266	3500.37		0.3004	605620
	0.497606	340379					3.1398	3166.1					2.7284	3500		0.3004	605880
	0.498672	340303					3.1401	3163.6					2.729	3499.63		0.3004	606140
	0.499229	340227					3.1414	3161.1					2.7295	3499.26		0.3004	606400
	0.501926	340152					3.1415	3158.6					2.7316	3498.89		0.3004	606660
	0.502031	340076					3.1437	3156					2.7338	3498.52		0.3004	606920
	0.502262	340000					3.1452	3153.5					2.7344	3498.15		0.3004	607180
	0.502334	339924					3.1453	3151					2.7345	3497.78		0.3004	607440
	0.50249	339848					3.1566	3148.5					2.7369	3497.41		0.3004	607700
	0.502509	339773					3.1602	3146					2.7373	3497.04		0.3004	607960
	0.50256	339697					3.1635	3143.5					2.7375	3496.67		0.3004	608220
	0.502678	339621					3.1671	3141					2.7398	3496.3		0.3004	608480
	0.503033	339545					3.1708	3136					2.7402	3495.93		0.3004	608740
	0.50306	339470					3.1708	3138.5					2.7424	3495.56		0.3004	609000
	0.503377	339394					3.1744	3133.5					2.7429	3495.19		0.3004	609260
	0.50391	339318					3.1759	3131					2.7438	3494.81		0.3004	609520
	0.504026	339242					3.1766	3128.4					2.7451	3494.44		0.3004	609780
	0.504069	339167					3.1799	3125.9					2.7455	3494.07		0.3004	610040
	0.504188	339091					3.1836	3123.4					2.7484	3493.7		0.3004	610300
	0.504591	339015					3.1838	3120.9					2.7501	3493.33		0.3004	610560
	0.50505	338939					3.1853	3118.4					2.7511	3492.96		0.3004	610820
	0.505196	338864					3.1891	3115.9					2.7518	3492.59		0.3004	611080
	0.505284	338788					3.1896	3113.4					2.7521	3492.22		0.3004	611340
	0.505506	338712					3.1902	3110.9					2.753	3491.85		0.3004	611600
	0.506222	338636					3.1936	3108.4					2.7536	3491.48		0.30133	602760
	0.506616	338561					3.1956	3105.9					2.7564	3491.11		0.3028	601720
	0.506717	338485					3.1976	3103.4					2.7574	3490.74		0.3028	601980
	0.506804	338409					3.2015	3100.9					2.7584	3490.37		0.3028	602240
	0.506958	338333					3.2017	3098.3					2.7586	3490		0.3028	602500
	0.507257	338258					3.2018	3095.8					2.7591	3489.63		0.30305	601460
	0.507859	338182					3.2022	3093.3					2.7598	3489.26		0.30596	599640
	0.507991	338106					3.2057	3090.8					2.7599	3488.89		0.30596	599900
	0.508691	338030					3.2076	3088.3					2.7618	3488.52		0.30596	600160
	0.509195	337955					3.2093	3085.8					2.7619	3488.15		0.30596	600420
	0.509452	337879					3.2102	3083.3					2.7627	3487.78		0.30596	600680
	0.509761	337803					3.2104	3080.8					2.7653	3487.41		0.30596	600940
	0.510838	337727					3.2142	3078.3					2.7656	3487.04		0.30596	601200
	0.511064	337652					3.2168	3075.8					2.7668	3486.67		0.30642	599380
	0.511387	337576					3.2218	3073.3					2.7677	3486.3		0.30688	599120
	0.511728	337500					3.2237	3070.7					2.7689	3485.93		0.30817	598860
	0.5118	337424					3.225	3068.2					2.77	3485.56		0.30874	595470
	0.511965	337348					3.2275	3065.7					2.7709	3485.19		0.30874	595730
	0.512264	337273					3.2276	3063.2					2.7719	3484.81		0.30874	595990
	0.512381	337197					3.2315	3060.7					2.7721	3484.44		0.30874	596250
	0.512394	337121					3.2342	3058.2					2.7745	3484.07		0.30874	596510
	0.512495	337045					3.237	3055.7					2.7753	3483.7		0.30874	596770
	0.512709	336970					3.2371	3053.2					2.776	3483.33		0.30874	597030
	0.512908	336894					3.2411	3050.7					2.7763	3482.96		0.30874	597290
	0.513071	336818					3.2427	3048.2					2.7769	3482.59		0.30874	597550
	0.513372	336742					3.2481	3045.7					2.7774	3482.22		0.30874	597810
	0.513708	336667					3.2495	3043.2					2.778	3481.85		0.30874	598070
	0.513775	336591					3.2497	3040.6					2.7781	3481.48		0.30874	598340
	0.513884	336515					3.2506	3035.6					2.7785	3481.11		0.30874	598600
	0.513928	336439					3.2506	3038.1					2.7792	3480.74		0.30975	595210
	0.513982	336364					3.2527	3033.1					2.7803	3480.37		0.31037	594950
	0.514048	336288					3.2538	3030.6					2.7808	3480		0.31041	590270
	0.515384	336212					3.2566	3028.1					2.7856	3479.63		0.31041	590530
	0.515622	336136					3.2569	3025.6					2.7864	3479.26		0.31041	590790
	0.515878	336061					3.2588	3023.1					2.7871	3478.89		0.31041	591050
	0.516159	335985					3.2614	3020.6					2.7881	3478.52		0.31041	591310
	0.516363	335909					3.2656	3018.1					2.7883	3477.78		0.31041	591570
	0.516768	335833					3.2664	3015.6					2.7883	3478.15		0.31041	591830
	0.517403	335758					3.2669	3013					2.7888	3477.41		0.31041	592090
	0.518386	335682					3.2684	3010.5					2.7902	3477.04		0.31041	592350
	0.518462	335606					3.2724	3008					2.7905	3476.67		0.31041	592610
	0.51863	335530					3.2727	3005.5					2.7917	3476.3		0.31041	592870
	0.518864	335455					3.2754	3003					2.7925	3475.93		0.31041	593130
	0.519529	335379					3.276	3000.5					2.7942	3475.56		0.31041	593390
	0.521165	335303					3.2766	2998					2.7944	3475.19		0.31041	593650
	0.521354	335227					3.277	2995.5					2.7947	3474.81		0.31041	593910
	0.521567	335152					3.2774	2993					2.7953	3474.44		0.31041	594170
	0.521701	335076					3.28	2990.5					2.7966	3474.07		0.31041	594430
	0.521742	335000					3.2841	2988					2.7969	3473.7		0.31041	594690
	0.521794	334924					3.2856	2982.9					2.7972	3473.33		0.31095	590010
	0.52234	334848					3.2856	2985.4					2.7991	3472.96		0.31199	589750
	0.522391	334773					3.2868	2980.4					2.7998	3472.22		0.31233	589490
	0.523679	334697					3.2959	2977.9					2.7998	3472.59		0.31242	584550
	0.523814	334621					3.2963	2975.4					2.8003	3471.85		0.31242	584810
	0.52406	334545					3.2966	2972.9					2.8038	3471.48		0.31242	585070
	0.524554	334470					3.3083	2970.4					2.804	3471.11		0.31242	585330
	0.52556	334394					3.3136	2967.9					2.8051	3470.74		0.31242	585590
	0.525725	334318					3.3159	2965.4					2.8055	3470.37		0.31242	585850
	0.527149	334242					3.3165	2962.9					2.8057	3470		0.31242	586110
	0.527762	334167					3.321	2960.4					2.8066	3469.63		0.31242	586370
	0.527831	334091					3.3267	2957.9					2.807	3469.26		0.31242	586630
	0.527862	334015					3.3329	2955.3					2.8099	3468.89		0.31242	586890
	0.528377	333939					3.3341	2952.8					2.8109	3468.52		0.31242	587150
	0.529191	333864					3.3349	2950.3					2.8113	3468.15		0.31242	587410
	0.52937	333788					3.3381	2947.8					2.8115	3467.78		0.31242	587670
	0.529473	333712					3.3405	2945.3					2.8126	3467.41		0.31242	587930
	0.529514	333636					3.3435	2942.8					2.8129	3467.04		0.31242	588190
	0.52985	333561					3.3439	2940.3					2.8133	3466.67		0.31242	588450
	0.530792	333485					3.3456	2937.8					2.8134	3466.3		0.31242	588710
	0.531007	333409					3.3463	2935.3					2.8138	3465.93		0.31242	588970
	0.531093	333333					3.3471	2932.8					2.8149	3465.56		0.31242	589230
	0.531289	333258					3.3477	2930.3					2.8156	3465.19		0.31292	581950
	0.532549	333182					3.348	2927.7					2.8174	3464.81		0.31292	582210
	0.532751	333106					3.3516	2925.2					2.8175	3464.44		0.31292	582470
	0.532759	333030					3.3522	2922.7					2.8192	3464.07		0.31292	582730
	0.533266	332955					3.3529	2920.2					2.8197	3463.7		0.31292	582990
	0.533497	332879					3.3531	2917.7					2.821	3463.33		0.31292	583250
	0.533648	332803					3.3589	2915.2					2.8218	3462.96		0.31292	583510
	0.53415	332727					3.3591	2912.7					2.8223	3462.59		0.31292	583770
	0.534684	332652					3.3606	2910.2					2.8225	3462.22		0.31292	584030
	0.534764	332576					3.3617	2907.7					2.8234	3461.85		0.31292	584290
	0.534841	332500					3.364	2905.2					2.8236	3461.48		0.31398	581690
	0.535077	332424					3.366	2902.7					2.8238	3460.74		0.31579	581430
	0.535133	332348					3.3661	2900.2					2.8238	3461.11		0.31629	581170
	0.535391	332273					3.3665	2897.6					2.8245	3460.37		0.31709	575960
	0.53608	332197					3.368	2895.1					2.8279	3460		0.31709	576220
	0.536423	332121					3.3694	2892.6					2.828	3459.63		0.31709	576480
	0.536549	332045					3.3709	2890.1					2.8281	3459.26		0.31709	576740
	0.536938	331970					3.372	2887.6					2.8287	3458.89		0.31709	577000
	0.537175	331894					3.3774	2885.1					2.8297	3458.52		0.31709	577260
	0.537387	331818					3.3812	2882.6					2.8301	3458.15		0.31709	577520
	0.537419	331742					3.3829	2880.1					2.8314	3457.78		0.31709	577780
	0.537444	331667					3.3843	2877.6					2.8318	3457.41		0.31709	578040
	0.537904	331591					3.385	2875.1					2.8323	3457.04		0.31709	578300
	0.538254	331515					3.3857	2872.6					2.8326	3456.67		0.31709	578560
	0.538295	331439					3.3866	2870					2.8352	3456.3		0.31709	578820
	0.538552	331364					3.3875	2867.5					2.8367	3455.93		0.31709	579080
	0.538747	331288					3.3884	2865					2.8387	3455.56		0.31709	579340
	0.538901	331212					3.389	2862.5					2.8389	3455.19		0.31709	579600
	0.538944	331136					3.3936	2860					2.8394	3454.81		0.31709	579860
	0.539106	331061					3.3939	2857.5					2.8408	3454.44		0.31709	580120
	0.539136	330985					3.4016	2855					2.8435	3454.07		0.31709	580380
	0.539332	330909					3.4033	2852.5					2.8443	3453.7		0.31709	580650
	0.539667	330833					3.4073	2850					2.8452	3453.33		0.31709	580910
	0.539893	330758					3.409	2847.5					2.8469	3452.96		0.31722	575700
	0.540503	330682					3.4094	2845					2.8475	3452.59		0.31791	575440
	0.540658	330606					3.4135	2842.4					2.8477	3452.22		0.31903	575180
	0.541218	330530					3.4136	2839.9					2.8484	3451.85		0.31904	574920
	0.541272	330455					3.4202	2837.4					2.8489	3451.48		0.31959	574660
	0.541548	330379					3.4208	2834.9					2.8492	3451.11		0.31987	572580
	0.542601	330303					3.422	2832.4					2.8494	3450.74		0.31987	572840
	0.542723	330227					3.4221	2829.9					2.8513	3450.37		0.31987	573100
	0.543304	330152					3.4253	2827.4					2.8516	3450		0.31987	573360
	0.543449	330076					3.4278	2824.9					2.8524	3449.63		0.31987	573620
	0.544309	330000					3.4283	2822.4					2.8531	3449.26		0.31987	573880
	0.545057	329924					3.4295	2819.9					2.8541	3448.89		0.31987	574140
	0.545192	329848					3.4313	2817.4					2.8553	3448.52		0.31987	574400
	0.545289	329773					3.4317	2814.9					2.8561	3448.15		0.32043	568160
	0.545334	329697					3.4326	2812.3					2.8563	3447.78		0.32043	568420
	0.545382	329621					3.4336	2809.8					2.8574	3447.41		0.32043	568680
	0.54585	329545					3.4345	2807.3					2.8577	3447.04		0.32043	568940
	0.545922	329470					3.435	2802.3					2.8582	3446.67		0.32043	569200
	0.546097	329394					3.435	2804.8					2.8585	3446.3		0.32043	569460
	0.546181	329318					3.436	2799.8					2.8598	3445.93		0.32043	569720
	0.546699	329242					3.4385	2797.3					2.8611	3445.56		0.32043	569980
	0.547064	329167					3.4386	2794.8					2.8615	3445.19		0.32043	570240
	0.547541	329091					3.4402	2792.3					2.8622	3444.44		0.32043	570500
	0.549346	329015					3.444	2789.8					2.8622	3444.81		0.32043	570760
	0.549643	328939					3.4451	2787.3					2.8625	3444.07		0.32043	571020
	0.550161	328864					3.4472	2784.7					2.863	3443.7		0.32043	571280
	0.550289	328788					3.448	2782.2					2.8641	3443.33		0.32043	571540
	0.550725	328712					3.4534	2779.7					2.8644	3442.96		0.32043	571800
	0.550846	328636					3.4572	2777.2					2.8647	3442.59		0.32043	572060
	0.550935	328561					3.4583	2774.7					2.866	3442.22		0.32043	572320
	0.551109	328485					3.4594	2772.2					2.8664	3441.85		0.32065	567900
	0.551301	328409					3.4606	2769.7					2.867	3441.48		0.32346	567640
	0.551532	328333					3.4612	2767.2					2.8673	3441.11		0.32422	567380
	0.551773	328258					3.4621	2764.7					2.8694	3440.74		0.32443	561650
	0.552021	328182					3.4669	2762.2					2.8704	3440.37		0.32443	561910
	0.552868	328106					3.4674	2759.7					2.8724	3440		0.32443	562170
	0.553254	328030					3.4711	2757.2					2.8744	3439.63		0.32443	562430
	0.553276	327955					3.4738	2754.6					2.8745	3439.26		0.32443	562700
	0.553495	327879					3.4749	2752.1					2.8748	3438.89		0.32443	562960
	0.553907	327803					3.4764	2749.6					2.8761	3438.52		0.32443	563220
	0.553952	327727					3.4771	2747.1					2.8762	3438.15		0.32443	563480
	0.554296	327652					3.4813	2744.6					2.8766	3437.41		0.32443	563740
	0.554443	327576					3.4826	2742.1					2.8766	3437.78		0.32443	564000
	0.5548	327500					3.4849	2739.6					2.878	3437.04		0.32443	564260
	0.554937	327424					3.4855	2737.1					2.8791	3436.67		0.32443	564520
	0.556341	327348					3.4858	2734.6					2.8798	3436.3		0.32443	564780
	0.556427	327273					3.4877	2732.1					2.88	3435.93		0.32443	565040
	0.556572	327197					3.4878	2729.6					2.8802	3435.56		0.32443	565300
	0.557066	327121					3.4903	2727					2.8804	3435.19		0.32443	565560
	0.557518	327045					3.4945	2722					2.8809	3434.81		0.32443	565820
	0.557946	326970					3.4945	2724.5					2.8811	3434.44		0.32443	566080
	0.558055	326894					3.4973	2719.5					2.8831	3433.7		0.32443	566340
	0.558188	326818					3.5004	2717					2.8831	3434.07		0.32443	566600
	0.558222	326742					3.5035	2714.5					2.8832	3433.33		0.32443	566860
	0.558358	326667					3.5047	2712					2.8836	3432.96		0.32443	567120
	0.558706	326591					3.5061	2709.5					2.8846	3432.59		0.32451	561390
	0.558887	326515					3.5075	2707					2.8849	3431.85		0.32543	557230
	0.558953	326439					3.5125	2704.5					2.8849	3432.22		0.32543	557490
	0.559223	326364					3.5156	2702					2.8852	3431.48		0.32543	557750
	0.559279	326288					3.516	2699.4					2.8853	3431.11		0.32543	558010
	0.559454	326212					3.5178	2696.9					2.886	3430.74		0.32543	558270
	0.559677	326136					3.5195	2694.4					2.8873	3430.37		0.32543	558530
	0.559988	326061					3.5198	2691.9					2.8874	3430		0.32543	558790
	0.56057	325985					3.5212	2689.4					2.8879	3429.63		0.32543	559050
	0.560652	325909					3.5282	2686.9					2.8889	3429.26		0.32543	559310
	0.561296	325833					3.5297	2684.4					2.8915	3428.89		0.32543	559570
	0.562516	325758					3.5344	2681.9					2.892	3428.52		0.32543	559830
	0.562741	325682					3.5356	2679.4					2.8926	3428.15		0.32543	560090
	0.562829	325606					3.5357	2676.9					2.8929	3427.78		0.32543	560350
	0.563079	325530					3.537	2674.4					2.8938	3427.41		0.32543	560610
	0.563319	325455					3.5384	2671.9					2.8964	3427.04		0.32543	560870
	0.563516	325379					3.5385	2669.3					2.8978	3426.67		0.32543	561130
	0.563676	325303					3.5397	2666.8					2.898	3426.3		0.3263	556970
	0.564124	325227					3.5399	2664.3					2.8989	3425.93		0.32656	556710
	0.564179	325152					3.5421	2661.8					2.8991	3425.56		0.32674	556450
	0.56434	325076					3.5441	2659.3					2.8999	3425.19		0.32682	554890
	0.564448	325000					3.5482	2656.8					2.9005	3424.81		0.32682	555150
	0.565045	324924					3.5493	2654.3					2.9007	3424.44		0.32682	555410
	0.565469	324848					3.55	2651.8					2.9013	3424.07		0.32682	555670
	0.565749	324773					3.5519	2649.3					2.903	3423.7		0.32682	555930
	0.566213	324697					3.5548	2646.8					2.9037	3423.33		0.32682	556190
	0.566232	324621					3.5588	2644.3					2.9044	3422.96		0.32832	554630
	0.566498	324545					3.5629	2641.7					2.9047	3422.59		0.32876	554370
	0.567363	324470					3.5671	2639.2					2.9051	3421.85		0.3303	554110
	0.567675	324394					3.5674	2636.7					2.9051	3422.22		0.33044	550990
	0.567904	324318					3.568	2634.2					2.9056	3421.48		0.33044	551250
	0.567933	324242					3.569	2631.7					2.9065	3421.11		0.33044	551510
	0.568214	324167					3.5699	2629.2					2.909	3420.74		0.33044	551770
	0.568249	324091					3.57	2626.7					2.91	3420.37		0.33044	552030
	0.568268	324015					3.5716	2621.7					2.9103	3420		0.33044	552290
	0.568441	323939					3.5716	2624.2					2.9123	3419.63		0.33044	552550
	0.568551	323864					3.5718	2619.2					2.9124	3419.26		0.33044	552810
	0.5686	323788					3.5719	2616.7					2.9136	3418.89		0.33044	553070
	0.568669	323712					3.573	2614.1					2.914	3418.52		0.33044	553330
	0.568729	323636					3.574	2611.6					2.9163	3418.15		0.33044	553590
	0.568887	323561					3.5751	2609.1					2.9174	3417.78		0.33044	553850
	0.5695	323485					3.5767	2606.6					2.9183	3417.41		0.33127	550730
	0.569917	323409					3.5771	2604.1					2.9193	3417.04		0.33164	549170
	0.569953	323333					3.5787	2601.6					2.9196	3416.67		0.33164	549430
	0.570077	323258					3.5814	2599.1					2.9212	3416.3		0.33164	549690
	0.570354	323182					3.582	2596.6					2.9213	3415.93		0.33164	549950
	0.570804	323106					3.5823	2594.1					2.9231	3415.56		0.33164	550210
	0.571873	323030					3.5833	2591.6					2.9232	3415.19		0.33164	550470
	0.572109	322955					3.5837	2589.1					2.9238	3414.81		0.33167	548910
	0.572453	322879					3.5845	2586.6					2.9249	3414.44		0.33291	548650
	0.572935	322803					3.586	2584					2.9263	3414.07		0.33299	548390
	0.57316	322727					3.5863	2581.5					2.9292	3413.7		0.33317	548130
	0.5739	322652					3.5864	2579					2.93	3413.33		0.33337	547870
	0.574098	322576					3.5876	2576.5					2.9305	3412.96		0.33347	547610
	0.57464	322500					3.589	2574					2.932	3412.59		0.33357	547350
	0.57494	322424					3.5919	2571.5					2.9327	3412.22		0.33378	541880
	0.575121	322348					3.5921	2569					2.9333	3411.85		0.33378	542140
	0.575201	322273					3.5949	2566.5					2.9348	3411.48		0.33378	542400
	0.575714	322197					3.5954	2564					2.9349	3411.11		0.33378	542660
	0.57636	322121					3.5955	2561.5					2.9355	3410.74		0.33378	542920
	0.576637	322045					3.5967	2559					2.9358	3410.37		0.33378	543180
	0.576736	321970					3.5989	2556.4					2.9365	3410		0.33378	543440
	0.577299	321894					3.6001	2553.9					2.9371	3409.63		0.33378	543700
	0.577871	321818					3.6023	2551.4					2.9381	3409.26		0.33378	543960
	0.577874	321742					3.606	2548.9					2.9391	3408.89		0.33378	544220
	0.578126	321667					3.6065	2546.4					2.9419	3408.52		0.33378	544480
	0.578519	321591					3.6085	2543.9					2.9422	3408.15		0.33378	544750
	0.57853	321515					3.61	2541.4					2.943	3407.78		0.33378	545010
	0.578714	321439					3.6116	2538.9					2.9436	3407.04		0.33378	545270
	0.579065	321364					3.6234	2536.4					2.9436	3407.41		0.33378	545530
	0.57959	321288					3.6249	2533.9					2.9467	3406.67		0.33378	545790
	0.57962	321212					3.6276	2531.4					2.9469	3406.3		0.33378	546050
	0.579847	321136					3.6283	2528.9					2.9485	3405.93		0.33378	546310
	0.580432	321061					3.629	2526.3					2.9502	3405.56		0.33378	546570
	0.580727	320985					3.6303	2523.8					2.9505	3405.19		0.33378	546830
	0.581844	320909					3.6304	2521.3					2.9527	3404.81		0.33378	547090
	0.583041	320833					3.6338	2518.8					2.9534	3404.44		0.33486	541620
	0.583258	320758					3.6357	2516.3					2.9539	3404.07		0.3349	541360
	0.583474	320682					3.6398	2513.8					2.9544	3403.7		0.33567	541100
	0.583553	320606					3.6422	2511.3					2.9546	3403.33		0.3361	540840
	0.583927	320530					3.6475	2508.8					2.9552	3402.96		0.33645	534340
	0.583953	320455					3.6497	2506.3					2.9553	3402.22		0.33645	534600
	0.584202	320379					3.6506	2503.8					2.9553	3402.59		0.33645	534860
	0.584278	320303					3.6535	2501.3					2.9557	3401.85		0.33645	535120
	0.584451	320227					3.6562	2498.7					2.9568	3401.48		0.33645	535380
	0.584904	320152					3.6572	2496.2					2.9569	3401.11		0.33645	535640
	0.58494	320076					3.6665	2493.7					2.9573	3400.74		0.33645	535900
	0.585071	320000					3.668	2491.2					2.9587	3400.37		0.33645	536160
	0.58534	319924					3.6722	2488.7					2.9604	3400		0.33645	536420
	0.585757	319848					3.6744	2486.2					2.9607	3399.63		0.33645	536680
	0.585807	319773					3.6745	2483.7					2.9612	3399.26		0.33645	536940
	0.585815	319697					3.6746	2481.2					2.962	3398.89		0.33645	537200
	0.585954	319621					3.6786	2478.7					2.9633	3398.52		0.33645	537460
	0.586109	319545					3.6806	2476.2					2.9641	3398.15		0.33645	537720
	0.586811	319470					3.6829	2473.7					2.9643	3397.78		0.33645	537980
	0.5869	319394					3.6857	2471.1					2.9644	3397.41		0.33645	538240
	0.587027	319318					3.686	2468.6					2.9646	3397.04		0.33645	538500
	0.588033	319242					3.687	2466.1					2.9647	3396.67		0.33645	538760
	0.588112	319167					3.6902	2463.6					2.9658	3396.3		0.33645	539020
	0.588303	319091					3.6949	2461.1					2.9666	3395.93		0.33645	539280
	0.589105	319015					3.6986	2458.6					2.9669	3395.56		0.33645	539540
	0.589198	318939					3.6987	2456.1					2.9673	3395.19		0.33645	539800
	0.589435	318864					3.7006	2453.6					2.9681	3394.81		0.33645	540060
	0.589984	318788					3.7043	2451.1					2.9685	3394.44		0.33645	540320
	0.590099	318712					3.7056	2448.6					2.9687	3394.07		0.33645	540580
	0.590138	318636					3.7081	2446.1					2.9703	3393.33		0.33727	534080
	0.590554	318561					3.7103	2443.6					2.9703	3393.7		0.33751	533820
	0.590711	318485					3.7164	2441					2.9713	3392.96		0.33759	533560
	0.590935	318409					3.7193	2438.5					2.9718	3392.59		0.3382	533300
	0.591051	318333					3.7199	2436					2.9721	3392.22		0.3387	533040
	0.591098	318258					3.7206	2433.5					2.9739	3391.85		0.33873	532780
	0.591233	318182					3.7218	2431					2.9746	3391.48		0.33885	532520
	0.591559	318106					3.7279	2428.5					2.9766	3391.11		0.33993	532260
	0.592332	318030					3.7304	2426					2.9767	3390.74		0.34022	532000
	0.592439	317955					3.7374	2423.5					2.9777	3390.37		0.34045	526530
	0.593404	317879					3.7395	2421					2.9783	3390		0.34045	526790
	0.593528	317803					3.7401	2418.5					2.98	3389.63		0.34045	527060
	0.594514	317727					3.7408	2416					2.9802	3389.26		0.34045	527320
	0.594547	317652					3.7427	2413.4					2.9809	3388.89		0.34045	527580
	0.594719	317576					3.7443	2410.9					2.9825	3388.52		0.34045	527840
	0.594814	317500					3.7445	2408.4					2.9838	3388.15		0.34045	528100
	0.594875	317424					3.7505	2405.9					2.984	3387.78		0.34045	528360
	0.594959	317348					3.7507	2403.4					2.9859	3387.41		0.34045	528620
	0.595136	317273					3.7525	2400.9					2.9863	3387.04		0.34045	528880
	0.59532	317197					3.7527	2398.4					2.9867	3386.3		0.34045	529140
	0.596186	317121					3.7547	2395.9					2.9867	3386.67		0.34045	529400
	0.596651	317045					3.7551	2393.4					2.9868	3385.93		0.34045	529660
	0.596904	316970					3.7564	2390.9					2.9874	3385.19		0.34045	529920
	0.597149	316894					3.7579	2388.4					2.9874	3385.56		0.34045	530180
	0.597173	316818					3.7616	2385.9					2.9876	3384.81		0.34045	530440
	0.597204	316742					3.7625	2383.3					2.9884	3384.44		0.34045	530700
	0.597293	316667					3.7649	2380.8					2.9885	3384.07		0.34045	530960
	0.597376	316591					3.7684	2378.3					2.9891	3383.7		0.34045	531220
	0.598978	316515					3.7687	2375.8					2.9917	3383.33		0.34045	531480
	0.599059	316439					3.7692	2373.3					2.9923	3382.96		0.34045	531740
	0.599578	316364					3.7709	2370.8					2.9948	3382.59		0.34073	524710
	0.599667	316288					3.7715	2368.3					2.9949	3382.22		0.34073	524970
	0.600009	316212					3.7754	2365.8					2.9957	3381.85		0.34073	525230
	0.600055	316136					3.7815	2363.3					2.9965	3381.48		0.34073	525490
	0.60013	316061					3.7857	2360.8					2.9971	3381.11		0.34073	525750
	0.600622	315985					3.792	2358.3					2.9975	3380.74		0.34073	526010
	0.600644	315909					3.793	2355.7					2.9979	3380.37		0.34073	526270
	0.60123	315833					3.7937	2353.2					2.9982	3380		0.34112	524450
	0.601275	315758					3.7969	2350.7					3.0002	3379.63		0.34182	524190
	0.601307	315682					3.8016	2348.2					3.0008	3379.26		0.34212	519510
	0.601944	315606					3.8044	2345.7					3.003	3378.89		0.34212	519770
	0.602103	315530					3.8045	2343.2					3.0031	3378.52		0.34212	520030
	0.602349	315455					3.8051	2340.7					3.0032	3377.78		0.34212	520290
	0.60263	315379					3.8052	2338.2					3.0032	3378.15		0.34212	520550
	0.602817	315303					3.809	2335.7					3.0034	3377.41		0.34212	520810
	0.602959	315227					3.8094	2333.2					3.0042	3377.04		0.34212	521070
	0.603585	315152					3.8112	2330.7					3.0046	3376.67		0.34212	521330
	0.603845	315076					3.8114	2328.1					3.0051	3376.3		0.34212	521590
	0.603957	315000					3.8122	2325.6					3.0055	3375.93		0.34212	521850
	0.604002	314924					3.817	2323.1					3.0059	3375.56		0.34212	522110
	0.604274	314848					3.82	2320.6					3.0096	3374.81		0.34212	522370
	0.604765	314773					3.8202	2318.1					3.0096	3375.19		0.34212	522630
	0.60517	314697					3.8203	2315.6					3.0102	3374.44		0.34212	522890
	0.605421	314621					3.8254	2313.1					3.0107	3374.07		0.34212	523150
	0.6058	314545					3.8276	2310.6					3.0113	3373.7		0.34212	523410
	0.605882	314470					3.8282	2308.1					3.0127	3373.33		0.34212	523670
	0.605998	314394					3.8306	2305.6					3.0158	3372.96		0.34212	523930
	0.606194	314318					3.8318	2303.1					3.0161	3372.59		0.3424	519250
	0.606435	314242					3.8386	2300.6					3.0172	3372.22		0.34251	518990
	0.607766	314167					3.8399	2298					3.0174	3371.85		0.34338	518730
	0.608602	314091					3.8403	2295.5					3.0184	3371.48		0.34342	518470
	0.609181	314015					3.8426	2293					3.0202	3371.11		0.34352	518210
	0.609189	313939					3.8428	2290.5					3.0206	3370.74		0.34366	517950
	0.609316	313864					3.8431	2288					3.0212	3370.37		0.34393	517690
	0.609361	313788					3.8438	2285.5					3.0219	3370		0.34606	516390
	0.609385	313712					3.8448	2283					3.0222	3369.26		0.34606	516650
	0.609482	313636					3.8453	2280.5					3.0222	3369.63		0.34606	516910
	0.609639	313561					3.8467	2278					3.0229	3368.89		0.34606	517170
	0.609954	313485					3.8475	2275.5					3.0231	3368.52		0.34606	517430
	0.609987	313409					3.8519	2273					3.0232	3368.15		0.34613	516130
	0.610084	313333					3.8522	2270.4					3.0236	3367.78		0.34689	515870
	0.611029	313258					3.8532	2267.9					3.0239	3367.04		0.34757	515610
	0.611317	313182					3.8534	2265.4					3.0239	3367.41		0.34769	514570
	0.611374	313106					3.8536	2262.9					3.024	3366.67		0.34769	514830
	0.611682	313030					3.8571	2260.4					3.0247	3366.3		0.34769	515090
	0.611913	312955					3.8613	2257.9					3.0249	3365.93		0.34769	515350
	0.612252	312879					3.8615	2255.4					3.0251	3365.19		0.34846	509890
	0.615322	312803					3.8663	2252.9					3.0251	3365.56		0.34846	510150
	0.615434	312727					3.8671	2250.4					3.0256	3364.81		0.34846	510410
	0.615996	312652					3.8674	2247.9					3.0263	3364.44		0.34846	510670
	0.616113	312576					3.869	2245.4					3.0265	3364.07		0.34846	510930
	0.616155	312500					3.8742	2242.8					3.0271	3363.7		0.34846	511190
	0.616234	312424					3.8793	2240.3					3.0302	3363.33		0.34846	511450
	0.616269	312348					3.8806	2237.8					3.0305	3362.96		0.34846	511710
	0.616562	312273					3.881	2235.3					3.0308	3362.59		0.34846	511970
	0.616896	312197					3.8861	2232.8					3.0311	3362.22		0.34846	512230
	0.617585	312121					3.8868	2230.3					3.0317	3361.85		0.34846	512490
	0.618259	312045					3.8895	2227.8					3.0337	3361.11		0.34846	512750
	0.618347	311970					3.8926	2225.3					3.0337	3361.48		0.34846	513010
	0.618404	311894					3.8935	2222.8					3.0342	3360.74		0.34846	513270
	0.618665	311818					3.8954	2220.3					3.035	3360.37		0.34846	513530
	0.619049	311742					3.8963	2217.8					3.0355	3360		0.34846	513790
	0.619233	311667					3.8974	2215.3					3.0381	3359.63		0.34846	514050
	0.620388	311591					3.9008	2212.7					3.0386	3359.26		0.34846	514310
	0.620619	311515					3.9029	2210.2					3.039	3358.89		0.34903	509630
	0.620788	311439					3.9034	2205.2					3.0393	3358.15		0.35047	503380
	0.621045	311364					3.9034	2207.7					3.0393	3358.52		0.35047	503640
	0.621623	311288					3.9066	2202.7					3.0394	3357.78		0.35047	503900
	0.621772	311212					3.9092	2200.2					3.0395	3357.41		0.35047	504160
	0.622748	311136					3.9096	2197.7					3.0396	3357.04		0.35047	504420
	0.623146	311061					3.9138	2195.2					3.0412	3356.67		0.35047	504680
	0.623718	310985					3.9192	2192.7					3.0435	3356.3		0.35047	504940
	0.623828	310909					3.9199	2190.2					3.0449	3355.93		0.35047	505200
	0.624913	310833					3.9216	2187.7					3.0461	3355.56		0.35047	505460
	0.625219	310758					3.926	2185.1					3.0463	3354.81		0.35047	505720
	0.625319	310682					3.9263	2182.6					3.0463	3355.19		0.35047	505980
	0.625323	310606					3.9276	2180.1					3.0464	3354.44		0.35047	506240
	0.625794	310530					3.9312	2177.6					3.0467	3354.07		0.35047	506500
	0.625929	310455					3.9318	2175.1					3.0476	3353.7		0.35047	506760
	0.626058	310379					3.9393	2172.6					3.0492	3353.33		0.35047	507020
	0.626578	310303					3.9407	2170.1					3.0493	3352.96		0.35047	507280
	0.627428	310227					3.9415	2167.6					3.0498	3352.22		0.35047	507540
	0.627484	310152					3.9448	2165.1					3.0498	3352.59		0.35047	507800
	0.627491	310076					3.9451	2162.6					3.0505	3351.85		0.35047	508060
	0.627749	310000					3.9459	2160.1					3.051	3351.48		0.35047	508320
	0.628163	309924					3.946	2157.6					3.0519	3351.11		0.35047	508580
	0.628627	309848					3.9461	2155					3.0523	3350.74		0.35047	508840
	0.62873	309773					3.9469	2152.5					3.0531	3350.37		0.35047	509110
	0.628793	309697					3.9472	2150					3.0532	3350		0.35047	509370
	0.629442	309621					3.9495	2147.5					3.0545	3349.63		0.35191	503120
	0.630034	309545					3.9526	2145					3.0546	3349.26		0.35213	502860
	0.630037	309470					3.9558	2142.5					3.0555	3348.89		0.35256	502600
	0.630739	309394					3.9571	2140					3.0562	3348.52		0.35327	502340
	0.631448	309318					3.9599	2137.5					3.0573	3348.15		0.35356	502080
	0.631725	309242					3.9604	2135					3.0574	3347.78		0.3545	501820
	0.632433	309167					3.9609	2132.5					3.0583	3347.41		0.35464	501040
	0.632529	309091					3.9642	2130					3.0585	3347.04		0.35464	501300
	0.632641	309015					3.9669	2127.4					3.0587	3346.3		0.35464	501560
	0.632781	308939					3.9682	2124.9					3.0587	3346.67		0.35472	500780
	0.632799	308864					3.9688	2122.4					3.0593	3345.93		0.35492	500520
	0.633444	308788					3.9703	2119.9					3.0625	3345.56		0.35881	497140
	0.633763	308712					3.9822	2114.9					3.0631	3345.19		0.35881	497400
	0.634387	308636					3.9822	2117.4					3.0637	3344.44		0.35881	497660
	0.634512	308561					3.9844	2112.4					3.0637	3344.81		0.35881	497920
	0.63569	308485					3.9859	2109.9					3.0642	3344.07		0.35881	498180
	0.635913	308409					3.9871	2107.4					3.0644	3343.7		0.35881	498440
	0.636083	308333					3.9952	2104.9					3.0654	3343.33		0.35881	498700
	0.636196	308258					3.9973	2102.4					3.067	3342.96		0.35881	498960
	0.636386	308182					3.9982	2099.8					3.0682	3342.59		0.35881	499220
	0.636531	308106					4.0004	2097.3					3.0698	3342.22		0.35881	499480
	0.636622	308030					4.0035	2094.8					3.0708	3341.85		0.35881	499740
	0.636661	307955					4.0054	2092.3					3.0715	3341.48		0.35881	500000
	0.636896	307879					4.006	2089.8					3.0719	3341.11		0.35881	500260
	0.637934	307803					4.0073	2087.3					3.0729	3340.74		0.35892	496880
	0.638013	307727					4.0075	2084.8					3.0734	3340.37		0.35928	496620
	0.638585	307652					4.0089	2082.3					3.0745	3340		0.35937	496360
	0.63861	307576					4.0128	2079.8					3.0747	3339.63		0.35945	496100
	0.638646	307500					4.0163	2077.3					3.0752	3339.26		0.36048	485950
	0.638728	307424					4.0175	2074.8					3.0756	3338.52		0.36048	486210
	0.638887	307348					4.0201	2072.3					3.0756	3338.89		0.36048	486470
	0.639046	307273					4.0216	2069.7					3.0761	3338.15		0.36048	486730
	0.639772	307197					4.0222	2067.2					3.0772	3337.78		0.36048	486990
	0.640526	307121					4.0234	2064.7					3.0777	3337.41		0.36048	487250
	0.641084	307045					4.0293	2062.2					3.0779	3337.04		0.36048	487510
	0.641437	306970					4.0316	2059.7					3.0791	3336.67		0.36048	487770
	0.641616	306894					4.0345	2057.2					3.0793	3336.3		0.36048	488030
	0.64177	306818					4.0369	2054.7					3.0817	3335.93		0.36048	488290
	0.642667	306742					4.0376	2052.2					3.0846	3335.56		0.36048	488550
	0.642861	306667					4.0399	2049.7					3.0849	3335.19		0.36048	488810
	0.64327	306591					4.0401	2044.7					3.0854	3334.81		0.36048	489070
	0.643903	306515					4.0401	2047.2					3.0855	3334.44		0.36048	489330
	0.644141	306439					4.0402	2042.1					3.0861	3334.07		0.36048	489590
	0.644146	306364					4.0417	2039.6					3.0863	3333.7		0.36048	489850
	0.644262	306288					4.0444	2037.1					3.0868	3332.96		0.36048	490110
	0.644429	306212					4.0461	2034.6					3.0868	3333.33		0.36048	490370
	0.645099	306136					4.0493	2032.1					3.0875	3332.59		0.36048	490630
	0.64544	306061					4.0597	2029.6					3.0882	3332.22		0.36048	490890
	0.645501	305985					4.0607	2027.1					3.0889	3331.85		0.36048	491160
	0.645568	305909					4.0623	2024.6					3.0896	3331.48		0.36048	491420
	0.645688	305833					4.0639	2022.1					3.0904	3331.11		0.36048	491680
	0.645865	305758					4.0646	2019.6					3.0908	3330.74		0.36048	491940
	0.645956	305682					4.0663	2017.1					3.0915	3330.37		0.36048	492200
	0.646076	305606					4.067	2014.6					3.0924	3330		0.36048	492460
	0.647195	305530					4.0677	2012					3.0937	3329.63		0.36048	492720
	0.647318	305455					4.0688	2009.5					3.094	3329.26		0.36048	492980
	0.647415	305379					4.0731	2007					3.0941	3328.89		0.36048	493240
	0.647574	305303					4.0744	2004.5					3.0947	3328.52		0.36048	493500
	0.647749	305227					4.0753	2002					3.0975	3328.15		0.36048	493760
	0.64792	305152					4.077	1999.5					3.0978	3327.78		0.36048	494020
	0.647943	305076					4.0771	1997					3.0981	3327.41		0.36048	494280
	0.648008	305000					4.0772	1994.5					3.0988	3327.04		0.36048	494540
	0.648013	304924					4.0801	1992					3.0993	3326.67		0.36048	494800
	0.648016	304848					4.0811	1989.5					3.0995	3326.3		0.36048	495060
	0.648708	304773					4.0827	1987					3.1	3325.93		0.36048	495320
	0.648981	304697					4.0843	1984.4					3.1005	3325.56		0.36048	495580
	0.649875	304621					4.0852	1981.9					3.1016	3325.19		0.36048	495840
	0.649923	304545					4.0878	1979.4					3.1018	3324.81		0.36091	485690
	0.650194	304470					4.0949	1976.9					3.102	3324.44		0.36101	485430
	0.650321	304394					4.1053	1974.4					3.1022	3324.07		0.36159	484910
	0.650458	304318					4.107	1971.9					3.1042	3323.33		0.36159	485170
	0.650565	304242					4.1114	1969.4					3.1042	3323.7		0.36336	484650
	0.650845	304167					4.112	1966.9					3.1047	3322.96		0.36386	484390
	0.651408	304091					4.1183	1964.4					3.1052	3322.59		0.36395	484130
	0.651426	304015					4.1218	1961.9					3.1061	3322.22		0.36407	483870
	0.651516	303939					4.1253	1959.4					3.107	3321.85		0.36507	483610
	0.65161	303864					4.1291	1956.8					3.1074	3321.48		0.36538	483350
	0.652217	303788					4.13	1954.3					3.1076	3321.11		0.36617	483090
	0.652361	303712					4.1355	1951.8					3.1081	3320.74		0.36658	482830
	0.652573	303636					4.1424	1949.3					3.1095	3320.37		0.36716	479190
	0.652578	303561					4.1437	1946.8					3.11	3320		0.36716	479450
	0.652677	303485					4.1458	1944.3					3.1104	3319.63		0.36716	479710
	0.65412	303409					4.146	1941.8					3.1105	3319.26		0.36716	479970
	0.654341	303333					4.1515	1939.3					3.1111	3318.89		0.36716	480230
	0.654766	303258					4.1529	1936.8					3.1118	3318.52		0.36716	480490
	0.654775	303182					4.1549	1934.3					3.1123	3318.15		0.36716	480750
	0.65514	303106					4.1557	1931.8					3.1125	3317.78		0.36716	481010
	0.656044	303030					4.1584	1929.3					3.1126	3317.41		0.36716	481270
	0.656611	302955					4.1627	1926.7					3.1134	3317.04		0.36716	481530
	0.656799	302879					4.1666	1924.2					3.1142	3316.67		0.36716	481790
	0.656805	302803					4.176	1921.7					3.1143	3316.3		0.36716	482050
	0.6569	302727					4.1785	1919.2					3.1146	3315.93		0.36716	482310
	0.656939	302652					4.1788	1916.7					3.1149	3315.56		0.36716	482570
	0.657058	302576					4.1863	1914.2					3.1151	3315.19		0.36737	478930
	0.657095	302500					4.1928	1911.7					3.1155	3314.81		0.36747	478670
	0.65745	302424					4.1968	1909.2					3.1158	3314.44		0.36782	478410
	0.657554	302348					4.1972	1906.7					3.1166	3314.07		0.36855	477630
	0.657765	302273					4.198	1904.2					3.1169	3313.7		0.36855	477890
	0.658068	302197					4.2013	1901.7					3.1171	3313.33		0.36855	478150
	0.658084	302121					4.2058	1899.1					3.1172	3312.96		0.37033	477370
	0.658181	302045					4.2067	1896.6					3.1173	3312.59		0.37049	473200
	0.65872	301970					4.208	1894.1					3.1176	3312.22		0.37049	473470
	0.658995	301894					4.2117	1891.6					3.1177	3311.85		0.37049	473730
	0.659108	301818					4.2158	1889.1					3.1179	3311.48		0.37049	473990
	0.659172	301742					4.2182	1886.6					3.1184	3311.11		0.37049	474250
	0.659317	301667					4.2212	1884.1					3.1195	3310.74		0.37049	474510
	0.659492	301591					4.2226	1881.6					3.1202	3310.37		0.37049	474770
	0.659573	301515					4.2227	1879.1					3.122	3310		0.37049	475030
	0.659721	301439					4.2262	1876.6					3.1225	3309.63		0.37049	475290
	0.659743	301364					4.2267	1874.1					3.1228	3308.89		0.37049	475550
	0.659756	301288					4.2274	1871.6					3.1228	3309.26		0.37049	475810
	0.659767	301212					4.2289	1869					3.1231	3308.52		0.37049	476070
	0.659825	301136					4.2292	1866.5					3.1233	3308.15		0.37049	476330
	0.659834	301061					4.2317	1864					3.1242	3307.78		0.37049	476590
	0.659921	300985					4.2362	1861.5					3.1251	3307.41		0.37049	476850
	0.660877	300909					4.2369	1859					3.126	3307.04		0.37049	477110
	0.661326	300833					4.242	1856.5					3.1271	3306.67		0.37067	472940
	0.661821	300758					4.2454	1854					3.1286	3306.3		0.37163	472680
	0.661992	300682					4.2459	1851.5					3.1289	3305.93		0.37205	472420
	0.662718	300606					4.2533	1846.5					3.1293	3305.56		0.3725	467220
	0.66288	300530					4.2533	1849					3.13	3305.19		0.3725	467480
	0.663502	300455					4.2535	1844					3.1302	3304.81		0.3725	467740
	0.66357	300379					4.2545	1841.4					3.1305	3304.44		0.3725	468000
	0.663649	300303					4.2561	1838.9					3.1307	3304.07		0.3725	468260
	0.664063	300227					4.258	1836.4					3.133	3303.7		0.3725	468520
	0.664211	300152					4.2655	1833.9					3.1334	3303.33		0.3725	468780
	0.664294	300076					4.2695	1831.4					3.1346	3302.96		0.3725	469040
	0.664568	300000					4.2703	1828.9					3.1347	3302.59		0.3725	469300
	0.664876	299924					4.2747	1826.4					3.1349	3302.22		0.3725	469560
	0.665303	299848					4.2752	1823.9					3.1358	3301.85		0.3725	469820
	0.66548	299773					4.2775	1821.4					3.1361	3301.48		0.3725	470080
	0.665482	299697					4.278	1818.9					3.1366	3301.11		0.3725	470340
	0.665909	299621					4.2789	1816.4					3.1372	3300.74		0.3725	470600
	0.666163	299545					4.2856	1813.8					3.138	3300.37		0.3725	470860
	0.666174	299470					4.2857	1811.3					3.1392	3300		0.3725	471120
	0.666476	299394					4.2917	1808.8					3.1394	3299.63		0.3725	471380
	0.666576	299318					4.2934	1806.3					3.1395	3299.26		0.3725	471640
	0.66665	299242					4.2994	1803.8					3.1402	3298.89		0.3725	471900
	0.666795	299167					4.3	1801.3					3.1411	3298.52		0.3725	472160
	0.666882	299091					4.3143	1798.8					3.1415	3298.15		0.37257	466960
	0.667541	299015					4.3147	1796.3					3.1422	3297.78		0.37267	466700
	0.667745	298939					4.316	1793.8					3.1425	3297.41		0.37373	466440
	0.668155	298864					4.3174	1791.3					3.1427	3297.04		0.3749	464880
	0.668509	298788					4.3186	1788.8					3.1434	3296.67		0.3749	465140
	0.668621	298712					4.3211	1786.3					3.1441	3296.3		0.3749	465400
	0.668693	298636					4.3228	1783.7					3.1448	3295.93		0.3749	465660
	0.668919	298561					4.3244	1781.2					3.1451	3295.56		0.3749	465920
	0.669071	298485					4.3248	1778.7					3.1453	3295.19		0.3749	466180
	0.669275	298409					4.3258	1776.2					3.1457	3294.81		0.37523	464620
	0.66956	298333					4.3299	1773.7					3.1465	3294.07		0.37536	464360
	0.669625	298258					4.3333	1771.2					3.1465	3294.44		0.37548	464100
	0.66984	298182					4.334	1768.7					3.1466	3293.33		0.3755	459420
	0.669852	298106					4.3359	1766.2					3.1466	3293.7		0.3755	459680
	0.670008	298030					4.3371	1763.7					3.1467	3292.96		0.3755	459940
	0.670347	297955					4.3377	1761.2					3.1479	3292.59		0.3755	460200
	0.670377	297879					4.3416	1758.7					3.1488	3292.22		0.3755	460460
	0.670526	297803					4.3423	1756.1					3.1493	3291.85		0.3755	460720
	0.670745	297727					4.3432	1753.6					3.1496	3291.48		0.3755	460980
	0.670905	297652					4.3487	1751.1					3.1498	3291.11		0.3755	461240
	0.671166	297576					4.3497	1748.6					3.1501	3290.74		0.3755	461500
	0.671193	297500					4.3503	1746.1					3.1502	3290.37		0.3755	461760
	0.671439	297424					4.3504	1743.6					3.1506	3290		0.3755	462020
	0.671556	297348					4.351	1741.1					3.1508	3289.63		0.3755	462280
	0.67176	297273					4.3642	1738.6					3.1513	3289.26		0.3755	462540
	0.67183	297197					4.3649	1736.1					3.1517	3288.89		0.3755	462800
	0.671835	297121					4.3656	1733.6					3.1518	3288.52		0.3755	463060
	0.672131	297045					4.3657	1731.1					3.1532	3288.15		0.3755	463320
	0.672243	296970					4.3661	1728.5					3.1533	3287.78		0.3755	463580
	0.672277	296894					4.3702	1726					3.1534	3287.41		0.3755	463840
	0.67239	296818					4.3707	1723.5					3.1547	3287.04		0.3761	459160
	0.672594	296742					4.3719	1721					3.1549	3286.67		0.37666	458900
	0.67383	296667					4.3791	1718.5					3.1553	3286.3		0.37676	458640
	0.673863	296591					4.3804	1716					3.1558	3285.93		0.37709	458380
	0.673901	296515					4.382	1713.5					3.1566	3285.56		0.37723	458120
	0.674189	296439					4.3853	1711					3.1569	3285.19		0.37741	457860
	0.6744	296364					4.3879	1708.5					3.1572	3284.81		0.37822	457600
	0.674732	296288					4.389	1706					3.1587	3284.44		0.37935	457340
	0.674829	296212					4.3928	1703.5					3.159	3284.07		0.38051	453690
	0.674993	296136					4.3977	1701					3.1593	3283.7		0.38051	453950
	0.675095	296061					4.4001	1698.4					3.1597	3283.33		0.38051	454210
	0.675351	295985					4.4002	1695.9					3.1602	3282.96		0.38051	454470
	0.675538	295909					4.4035	1693.4					3.1606	3282.59		0.38051	454730
	0.675755	295833					4.4039	1690.9					3.1608	3282.22		0.38051	454990
	0.675773	295758					4.4109	1688.4					3.1609	3281.85		0.38051	455250
	0.675831	295682					4.4136	1685.9					3.1618	3281.48		0.38051	455520
	0.676182	295606					4.4274	1683.4					3.1627	3280.74		0.38051	455780
	0.67636	295530					4.4275	1680.9					3.1627	3281.11		0.38051	456040
	0.676535	295455					4.4281	1678.4					3.1628	3280.37		0.38051	456300
	0.676678	295379					4.4289	1675.9					3.163	3279.26		0.38051	456560
	0.676833	295303					4.4298	1673.4					3.163	3279.63		0.38051	456820
	0.677217	295227					4.4347	1670.8					3.163	3280		0.38051	457080
	0.677703	295152					4.441	1668.3					3.1643	3278.89		0.38083	453430
	0.677999	295076					4.4444	1665.8					3.1648	3278.52		0.38245	452390
	0.678449	295000					4.4535	1663.3					3.1649	3278.15		0.38245	452650
	0.679086	294924					4.4566	1660.8					3.1652	3277.78		0.38245	452910
	0.679518	294848					4.4576	1658.3					3.1654	3277.41		0.38245	453170
	0.679538	294773					4.4594	1655.8					3.1665	3276.67		0.3838	452130
	0.679628	294697					4.4664	1653.3					3.1665	3277.04		0.38384	449790
	0.680634	294621					4.4679	1650.8					3.1676	3276.3		0.38384	450050
	0.68071	294545					4.4706	1648.3					3.1683	3275.93		0.38384	450310
	0.68101	294470					4.4723	1645.8					3.1685	3275.56		0.38384	450570
	0.681088	294394					4.4793	1643.3					3.1689	3275.19		0.38384	450830
	0.682185	294318					4.4848	1640.7					3.1691	3274.81		0.38384	451090
	0.682208	294242					4.4866	1638.2					3.1697	3274.44		0.38384	451350
	0.682345	294167					4.4868	1635.7					3.1713	3274.07		0.38384	451610
	0.682437	294091					4.4895	1633.2					3.172	3273.7		0.38384	451870
	0.682577	294015					4.4939	1630.7					3.1728	3273.33		0.38444	449530
	0.682634	293939					4.5021	1628.2					3.1742	3272.96		0.38451	444070
	0.683165	293864					4.5048	1625.7					3.1743	3272.59		0.38451	444330
	0.68328	293788					4.5128	1623.2					3.1744	3272.22		0.38451	444590
	0.683817	293712					4.5133	1620.7					3.1752	3271.85		0.38451	444850
	0.68403	293636					4.5139	1618.2					3.1761	3271.48		0.38451	445110
	0.684229	293561					4.5165	1615.7					3.1763	3271.11		0.38451	445370
	0.684291	293485					4.5183	1613.1					3.1769	3270.74		0.38451	445630
	0.684553	293409					4.5192	1610.6					3.1773	3270.37		0.38451	445890
	0.68467	293333					4.5204	1608.1					3.1777	3270		0.38451	446150
	0.684715	293258					4.5211	1605.6					3.1784	3269.63		0.38451	446410
	0.684742	293182					4.5214	1603.1					3.1786	3269.26		0.38451	446670
	0.684761	293106					4.5238	1600.6					3.179	3268.89		0.38451	446930
	0.685426	293030					4.5375	1598.1					3.1791	3268.52		0.38451	447190
	0.686456	292955					4.5406	1595.6					3.1793	3268.15		0.38451	447450
	0.686548	292879					4.5408	1593.1					3.1795	3267.78		0.38451	447710
	0.686641	292803					4.5461	1590.6					3.1806	3267.41		0.38451	447970
	0.687017	292727					4.553	1588.1					3.1807	3267.04		0.38451	448230
	0.687208	292652					4.5545	1585.5					3.1819	3266.67		0.38451	448490
	0.687338	292576					4.5598	1583					3.1825	3266.3		0.38451	448750
	0.687655	292500					4.5611	1580.5					3.1826	3265.93		0.38451	449010
	0.687712	292424					4.5634	1578					3.1832	3265.56		0.38451	449270
	0.687716	292348					4.5671	1575.5					3.185	3265.19		0.38501	443810
	0.687837	292273					4.5702	1573					3.1861	3264.81		0.38567	443550
	0.688038	292197					4.5736	1570.5					3.1862	3264.44		0.38632	443290
	0.688092	292121					4.5749	1568					3.1866	3264.07		0.38825	443030
	0.689229	292045					4.5792	1565.5					3.1868	3263.7		0.38908	442770
	0.68944	291970					4.5843	1563					3.1888	3263.33		0.38932	439650
	0.689543	291894					4.5903	1560.5					3.1891	3262.96		0.38932	439910
	0.689658	291818					4.5912	1558					3.1893	3262.59		0.38932	440170
	0.689727	291742					4.595	1555.4					3.1894	3262.22		0.38932	440430
	0.689762	291667					4.598	1552.9					3.1899	3261.85		0.38932	440690
	0.69036	291591					4.601	1550.4					3.19	3261.48		0.38932	440950
	0.690555	291515					4.6063	1547.9					3.1903	3261.11		0.38932	441210
	0.690793	291439					4.6179	1545.4					3.1904	3260.74		0.38932	441470
	0.690849	291364					4.6208	1542.9					3.1918	3260.37		0.38932	441730
	0.691127	291288					4.622	1540.4					3.1919	3260		0.38932	441990
	0.691631	291212					4.6252	1537.9					3.1928	3259.63		0.38932	442250
	0.691794	291136					4.6299	1535.4					3.193	3259.26		0.38932	442510
	0.692348	291061					4.631	1532.9					3.1945	3258.89		0.38941	438610
	0.692518	290985					4.6329	1530.4					3.1962	3258.15		0.38941	438870
	0.692547	290909					4.633	1527.8					3.1962	3258.52		0.38941	439130
	0.692567	290833					4.6335	1525.3					3.1969	3257.78		0.38941	439390
	0.69303	290758					4.6367	1522.8					3.197	3257.41		0.38947	438350
	0.693069	290682					4.6375	1520.3					3.1972	3257.04		0.38951	438090
	0.693183	290606					4.6392	1517.8					3.1973	3256.67		0.3899	437830
	0.693638	290530					4.6443	1515.3					3.1977	3256.3		0.39052	434440
	0.693679	290455					4.6453	1512.8					3.1978	3255.93		0.39052	434700
	0.693775	290379					4.6475	1510.3					3.1979	3255.19		0.39052	434960
	0.694105	290303					4.6485	1507.8					3.1979	3255.56		0.39052	435220
	0.694166	290227					4.6486	1505.3					3.1983	3254.81		0.39052	435480
	0.694306	290152					4.6521	1502.8					3.1988	3254.44		0.39052	435740
	0.694337	290076					4.6541	1500.3					3.1995	3254.07		0.39052	436000
	0.694772	290000					4.6593	1497.7					3.2023	3253.7		0.39052	436260
	0.695211	289924					4.661	1495.2					3.2029	3253.33		0.39052	436520
	0.695266	289848					4.6619	1492.7					3.2039	3252.96		0.39052	436780
	0.695761	289773					4.6621	1490.2					3.2046	3252.59		0.39052	437040
	0.6962	289697					4.6728	1487.7					3.2049	3252.22		0.39052	437300
	0.696362	289621					4.6729	1485.2					3.2058	3251.85		0.39052	437570
	0.697674	289545					4.6738	1482.7					3.2062	3251.48		0.39115	433920
	0.697872	289470					4.6757	1480.2					3.2064	3251.11		0.39115	434180
	0.698043	289394					4.6767	1477.7					3.2066	3250.74		0.39155	433660
	0.698121	289318					4.6817	1475.2					3.2069	3250.37		0.39219	431580
	0.698215	289242					4.6868	1472.7					3.2079	3250		0.39219	431840
	0.698599	289167					4.69	1470.1					3.2085	3249.63		0.39219	432100
	0.698685	289091					4.6973	1467.6					3.2086	3249.26		0.39219	432360
	0.699121	289015					4.7046	1465.1					3.209	3248.89		0.39219	432620
	0.699576	288939					4.7063	1462.6					3.2093	3248.15		0.39219	432880
	0.700001	288864					4.7067	1460.1					3.2093	3248.52		0.39219	433140
	0.700057	288788					4.7076	1457.6					3.21	3247.78		0.39219	433400
	0.701589	288712					4.7093	1455.1					3.2102	3247.41		0.39292	431320
	0.701598	288636					4.7138	1452.6					3.211	3247.04		0.3935	431060
	0.701676	288561					4.7193	1450.1					3.2115	3246.3		0.39413	430800
	0.701688	288485					4.7197	1447.6					3.2115	3246.67		0.39424	430540
	0.701931	288409					4.7237	1445.1					3.2117	3245.93		0.39452	430280
	0.701933	288333					4.7366	1442.5					3.2122	3245.56		0.39638	430020
	0.701985	288258					4.7372	1440					3.2125	3245.19		0.39653	424300
	0.701986	288182					4.7414	1437.5					3.2127	3244.81		0.39653	424560
	0.702111	288106					4.7447	1435					3.2133	3244.44		0.39653	424820
	0.702268	288030					4.7491	1432.5					3.2138	3244.07		0.39653	425080
	0.702552	287955					4.7495	1430					3.214	3243.7		0.39653	425340
	0.702692	287879					4.758	1427.5					3.2145	3243.33		0.39653	425600
	0.702802	287803					4.7601	1425					3.215	3242.96		0.39653	425860
	0.702835	287727					4.7636	1422.5					3.2153	3242.59		0.39653	426120
	0.702908	287652					4.7744	1420					3.2156	3242.22		0.39653	426380
	0.702918	287576					4.7746	1417.5					3.2161	3241.85		0.39653	426640
	0.703378	287500					4.7843	1415					3.2166	3241.48		0.39653	426900
	0.703462	287424					4.7903	1412.4					3.2167	3241.11		0.39653	427160
	0.703657	287348					4.7956	1409.9					3.217	3240.74		0.39653	427420
	0.703821	287273					4.7962	1407.4					3.2176	3240		0.39653	427680
	0.704147	287197					4.8014	1404.9					3.2176	3240.37		0.39653	427940
	0.704203	287121					4.802	1402.4					3.2178	3239.63		0.39653	428200
	0.70435	287045					4.8022	1399.9					3.2179	3239.26		0.39653	428460
	0.70463	286970					4.8026	1397.4					3.2187	3238.89		0.39653	428720
	0.704686	286894					4.8042	1394.9					3.2188	3238.52		0.39653	428980
	0.705288	286818					4.8054	1392.4					3.2215	3238.15		0.39653	429240
	0.705498	286742					4.8104	1389.9					3.2218	3237.78		0.39653	429500
	0.705614	286667					4.8136	1387.4					3.2229	3237.41		0.39653	429760
	0.705731	286591					4.8144	1384.8					3.223	3237.04		0.39997	424040
	0.705885	286515					4.8177	1382.3					3.2231	3236.67		0.40053	417270
	0.706388	286439					4.819	1379.8					3.2239	3236.3		0.40053	417530
	0.707525	286364					4.8194	1377.3					3.2242	3235.93		0.40053	417790
	0.70768	286288					4.8227	1374.8					3.2244	3235.56		0.40053	418050
	0.70783	286212					4.8233	1372.3					3.2245	3234.81		0.40053	418310
	0.708044	286136					4.8245	1369.8					3.2245	3235.19		0.40053	418570
	0.708045	286061					4.8341	1367.3					3.2255	3234.44		0.40053	418830
	0.708057	285985					4.8419	1364.8					3.2259	3233.7		0.40053	419090
	0.708331	285909					4.8438	1362.3					3.2259	3234.07		0.40053	419350
	0.708539	285833					4.8648	1359.8					3.2265	3232.96		0.40053	419610
	0.70884	285758					4.8695	1357.3					3.2265	3233.33		0.40053	419880
	0.709131	285682					4.8718	1354.7					3.2269	3232.59		0.40053	420140
	0.710158	285606					4.8733	1352.2					3.2276	3232.22		0.40053	420400
	0.710299	285530					4.8734	1349.7					3.2277	3231.85		0.40053	420660
	0.710586	285455					4.877	1347.2					3.2281	3231.48		0.40053	420920
	0.710674	285379					4.8776	1344.7					3.2282	3230.37		0.40053	421180
	0.710699	285303					4.8789	1342.2					3.2282	3230.74		0.40053	421440
	0.711507	285227					4.8791	1339.7					3.2282	3231.11		0.40053	421700
	0.711571	285152					4.8827	1337.2					3.2284	3230		0.40053	421960
	0.711652	285076					4.8842	1334.7					3.2287	3229.63		0.40053	422220
	0.711939	285000					4.8857	1332.2					3.2291	3229.26		0.40053	422480
	0.712092	284924					4.8877	1329.7					3.2293	3228.89		0.40053	422740
	0.712177	284848					4.8918	1327.1					3.2296	3228.52		0.40053	423000
	0.71295	284773					4.8961	1324.6					3.2302	3228.15		0.40053	423260
	0.712978	284697					4.8962	1322.1					3.2308	3227.78		0.40053	423520
	0.713087	284621					4.8963	1319.6					3.2309	3227.41		0.40053	423780
	0.713225	284545					4.8969	1317.1					3.2321	3227.04		0.40122	417010
	0.713293	284470					4.8979	1314.6					3.233	3226.67		0.40138	416750
	0.713337	284394					4.9024	1312.1					3.2331	3226.3		0.4015	416490
	0.713342	284318					4.9035	1309.6					3.2335	3225.56		0.40332	415970
	0.713433	284242					4.9038	1307.1					3.2335	3225.93		0.40332	416230
	0.714	284167					4.9042	1304.6					3.2341	3225.19		0.40346	415710
	0.714185	284091					4.9061	1302.1					3.2344	3224.44		0.40374	414410
	0.714491	284015					4.9072	1299.5					3.2344	3224.81		0.40374	414670
	0.714596	283939					4.9078	1297					3.2354	3224.07		0.40374	414930
	0.714982	283864					4.9176	1294.5					3.236	3223.7		0.40374	415190
	0.714999	283788					4.9197	1292					3.2363	3223.33		0.40374	415450
	0.715311	283712					4.9209	1289.5					3.2368	3222.96		0.4039	414150
	0.715756	283636					4.9302	1287					3.2374	3222.59		0.40471	413890
	0.715787	283561					4.9393	1284.5					3.2375	3221.85		0.4066	413630
	0.716551	283485					4.9397	1282					3.2375	3222.22		0.40698	413370
	0.716603	283409					4.9409	1279.5					3.2381	3221.48		0.4074	413110
	0.716994	283333					4.9411	1277					3.2382	3221.11		0.40743	412850
	0.71708	283258					4.9441	1274.5					3.239	3220.74		0.40789	412590
	0.717104	283182					4.9552	1272					3.2401	3220.37		0.4082	412330
	0.717211	283106					4.958	1269.4					3.2404	3220		0.40831	412070
	0.717443	283030					4.9633	1266.9					3.2412	3219.63		0.40854	408170
	0.717445	282955					4.964	1264.4					3.2413	3219.26		0.40854	408430
	0.717792	282879					4.9687	1261.9					3.2416	3218.89		0.40854	408690
	0.717974	282803					4.9696	1259.4					3.2418	3218.52		0.40854	408950
	0.718175	282727					4.9697	1256.9					3.242	3218.15		0.40854	409210
	0.718583	282652					4.97	1254.4					3.2424	3217.78		0.40854	409470
	0.719206	282576					4.9757	1251.9					3.243	3217.41		0.40854	409730
	0.719596	282500					4.9808	1249.4					3.2439	3217.04		0.40854	409990
	0.71968	282424					4.9809	1246.9					3.2441	3216.67		0.40854	410250
	0.719688	282348					4.9828	1244.4					3.2444	3216.3		0.40854	410510
	0.720326	282273					4.9962	1241.8					3.2445	3215.93		0.40854	410770
	0.720402	282197					4.9969	1239.3					3.2449	3215.56		0.40854	411030
	0.720524	282121					4.9997	1236.8					3.2456	3215.19		0.40854	411290
	0.720766	282045					5.0025	1234.3					3.2458	3214.81		0.40854	411550
	0.721084	281970					5.0054	1231.8					3.2466	3214.44		0.40854	411810
	0.721139	281894					5.0063	1229.3					3.2477	3214.07		0.40884	407910
	0.721209	281818					5.0076	1226.8					3.2478	3213.7		0.40888	403490
	0.721333	281742					5.0098	1224.3					3.2492	3213.33		0.40888	403750
	0.721619	281667					5.0108	1221.8					3.2498	3212.96		0.40888	404010
	0.722157	281591					5.0161	1219.3					3.25	3212.59		0.40888	404270
	0.722508	281515					5.0166	1216.8					3.251	3212.22		0.40888	404530
	0.72258	281439					5.0176	1214.2					3.2513	3211.85		0.40888	404790
	0.722619	281364					5.0199	1211.7					3.2522	3211.48		0.40888	405050
	0.722966	281288					5.0252	1209.2					3.2524	3211.11		0.40888	405310
	0.723082	281212					5.0268	1206.7					3.2527	3210.37		0.40888	405570
	0.723199	281136					5.0302	1204.2					3.2527	3210.74		0.40888	405830
	0.723719	281061					5.041	1201.7					3.254	3210		0.40888	406090
	0.724248	280985					5.0553	1199.2					3.2545	3209.63		0.40888	406350
	0.724657	280909					5.0616	1196.7					3.2546	3209.26		0.40888	406610
	0.72497	280833					5.0626	1194.2					3.2547	3208.89		0.40888	406870
	0.725492	280758					5.0635	1191.7					3.2548	3208.15		0.40888	407130
	0.725939	280682					5.0649	1189.2					3.2548	3208.52		0.40888	407390
	0.726075	280606					5.065	1186.7					3.2549	3207.78		0.40888	407650
	0.72622	280530					5.0656	1184.1					3.2553	3207.41		0.40907	403230
	0.726285	280455					5.068	1181.6					3.2554	3207.04		0.40992	402970
	0.726521	280379					5.0758	1179.1					3.256	3206.67		0.40998	402710
	0.726566	280303					5.0765	1176.6					3.2566	3206.3		0.41012	402450
	0.726852	280227					5.0799	1174.1					3.2567	3205.93		0.41027	401930
	0.727548	280152					5.0807	1171.6					3.2577	3205.56		0.41027	402190
	0.728127	280076					5.0816	1169.1					3.2578	3205.19		0.41046	401400
	0.728144	280000					5.0911	1166.6					3.2581	3204.81		0.41046	401660
	0.728236	279924					5.0925	1164.1					3.2587	3204.44		0.41055	398800
	0.72892	279848					5.0959	1161.6					3.2594	3204.07		0.41055	399060
	0.729273	279773					5.1002	1159.1					3.262	3203.7		0.41055	399320
	0.729422	279697					5.1021	1156.5					3.2621	3203.33		0.41055	399580
	0.730418	279621					5.1062	1154					3.2627	3202.96		0.41055	399840
	0.730418	279545					5.1077	1151.5					3.263	3202.59		0.41055	400100
	0.730549	279470					5.1172	1149					3.2631	3202.22		0.41055	400360
	0.731289	279394					5.1208	1146.5					3.264	3201.85		0.41055	400620
	0.731342	279318					5.1246	1144					3.2649	3201.48		0.41055	400880
	0.731594	279242					5.1418	1141.5					3.2664	3201.11		0.41055	401140
	0.732582	279167					5.1517	1139					3.2688	3200.74		0.41143	398540
	0.732781	279091					5.1559	1136.5					3.27	3200.37		0.41268	398280
	0.733726	279015					5.159	1134					3.2712	3200		0.41527	398020
	0.73397	278939					5.1703	1131.5					3.2731	3199.63		0.41585	397760
	0.7343	278864					5.1709	1129					3.2733	3199.26		0.41635	397500
	0.734768	278788					5.1754	1126.4					3.274	3198.89		0.4166	397240
	0.734964	278712					5.1785	1123.9					3.2744	3198.52		0.41722	395420
	0.735065	278636					5.1797	1121.4					3.2747	3198.15		0.41722	395680
	0.735506	278561					5.1819	1118.9					3.2755	3197.78		0.41722	395940
	0.735545	278485					5.1853	1116.4					3.276	3197.41		0.41722	396200
	0.735623	278409					5.1896	1113.9					3.2783	3197.04		0.41722	396460
	0.735988	278333					5.1911	1111.4					3.2784	3196.67		0.41722	396720
	0.736421	278258					5.1923	1108.9					3.2794	3196.3		0.41722	396980
	0.73666	278182					5.1931	1106.4					3.2801	3195.93		0.4174	395160
	0.736861	278106					5.194	1103.9					3.2808	3195.56		0.41742	394900
	0.737232	278030					5.2006	1101.4					3.2811	3195.19		0.41816	392820
	0.738073	277955					5.2044	1098.8					3.282	3194.81		0.41816	393080
	0.738262	277879					5.2102	1096.3					3.2823	3194.44		0.41816	393340
	0.738349	277803					5.2152	1093.8					3.284	3194.07		0.41816	393600
	0.738885	277727					5.2192	1091.3					3.2863	3193.7		0.41816	393860
	0.739189	277652					5.2224	1088.8					3.2869	3193.33		0.41816	394120
	0.739369	277576					5.2244	1086.3					3.2871	3192.59		0.41816	394380
	0.739662	277500					5.2256	1083.8					3.2871	3192.96		0.41816	394640
	0.740141	277424					5.2287	1081.3					3.2876	3192.22		0.4194	392560
	0.740163	277348					5.2327	1078.8					3.2886	3191.85		0.42056	385280
	0.740326	277273					5.2332	1076.3					3.289	3191.48		0.42056	385540
	0.740351	277197					5.2344	1073.8					3.2896	3191.11		0.42056	385800
	0.740651	277121					5.2403	1071.2					3.2905	3190.74		0.42056	386060
	0.740776	277045					5.2479	1068.7					3.2921	3190.37		0.42056	386320
	0.740793	276970					5.2511	1066.2					3.2937	3190		0.42056	386580
	0.740878	276894					5.2519	1063.7					3.2939	3189.63		0.42056	386840
	0.741373	276818					5.2541	1061.2					3.2945	3189.26		0.42056	387100
	0.741612	276742					5.2597	1058.7					3.2947	3188.89		0.42056	387360
	0.741755	276667					5.2605	1056.2					3.297	3188.52		0.42056	387620
	0.741839	276591					5.2699	1053.7					3.2988	3187.78		0.42056	387880
	0.741859	276515					5.2816	1051.2					3.2988	3188.15		0.42056	388140
	0.74206	276439					5.2961	1048.7					3.2993	3187.41		0.42056	388400
	0.742623	276364					5.2977	1046.2					3.3003	3187.04		0.42056	388660
	0.742725	276288					5.2995	1043.7					3.3015	3186.67		0.42056	388920
	0.742852	276212					5.302	1041.1					3.302	3186.3		0.42056	389180
	0.743017	276136					5.308	1038.6					3.3021	3185.56		0.42056	389440
	0.743128	276061					5.3207	1036.1					3.3021	3185.93		0.42056	389700
	0.743226	275985					5.3215	1033.6					3.3029	3185.19		0.42056	389960
	0.744062	275909					5.3301	1031.1					3.3036	3184.81		0.42056	390220
	0.744076	275833					5.3338	1028.6					3.3044	3184.44		0.42056	390480
	0.744158	275758					5.3357	1026.1					3.305	3184.07		0.42056	390740
	0.744355	275682					5.3437	1023.6					3.3056	3183.7		0.42056	391000
	0.74441	275606					5.3493	1021.1					3.3064	3183.33		0.42056	391260
	0.744511	275530					5.3495	1018.6					3.3066	3182.96		0.42056	391520
	0.744526	275455					5.3605	1016.1					3.3067	3182.59		0.42056	391780
	0.744636	275379					5.3656	1011					3.3068	3182.22		0.42056	392040
	0.745061	275303					5.3656	1013.5					3.3069	3181.85		0.42056	392300
	0.745843	275227					5.3678	1008.5					3.3075	3181.48		0.42153	385020
	0.745846	275152					5.3687	1006					3.309	3181.11		0.42183	384760
	0.746253	275076					5.3704	1003.5					3.3091	3180.74		0.42302	384500
	0.746394	275000					5.3716	1001					3.3092	3180.37		0.42401	384240
	0.746452	274924					5.3742	998.49					3.3106	3180		0.42418	383190
	0.746749	274848					5.3793	995.99					3.3115	3179.63		0.42418	383450
	0.746759	274773					5.386	993.48					3.3116	3179.26		0.42418	383710
	0.746796	274697					5.4009	990.97					3.3117	3178.89		0.42418	383980
	0.74729	274621					5.405	988.46					3.3118	3177.78		0.42494	382930
	0.747613	274545					5.408	985.95					3.3118	3178.15		0.42557	379810
	0.747943	274470					5.4111	983.44					3.3118	3178.52		0.42557	380070
	0.748513	274394					5.4159	980.93					3.3121	3177.41		0.42557	380330
	0.748606	274318					5.4193	978.42					3.3125	3177.04		0.42557	380590
	0.748765	274242					5.4377	975.92					3.3146	3176.67		0.42557	380850
	0.749189	274167					5.4448	973.41					3.3156	3175.93		0.42557	381110
	0.749461	274091					5.4453	970.9					3.3156	3176.3		0.42557	381370
	0.749935	274015					5.4549	968.39					3.3159	3175.56		0.42557	381630
	0.750043	273939					5.4563	965.88					3.3161	3175.19		0.42557	381890
	0.750067	273864					5.4607	963.37					3.3165	3174.81		0.42557	382150
	0.750109	273788					5.4642	960.86					3.3167	3174.44		0.42557	382410
	0.750459	273712					5.465	958.35					3.3172	3174.07		0.42557	382670
	0.751201	273636					5.4686	955.85					3.3173	3173.7		0.42638	379550
	0.751742	273561					5.4692	953.34					3.318	3173.33		0.42696	379290
	0.751854	273485					5.4776	950.83					3.3187	3172.59		0.42797	379030
	0.752057	273409					5.4846	948.32					3.3187	3172.96		0.42919	378770
	0.752085	273333					5.4941	945.81					3.3191	3172.22		0.42973	378510
	0.752131	273258					5.4963	943.3					3.3197	3171.85		0.4299	378250
	0.752159	273182					5.4972	940.79					3.32	3171.11		0.43057	373830
	0.752504	273106					5.5027	938.28					3.32	3171.48		0.43057	374090
	0.753121	273030					5.5048	935.78					3.3204	3170.74		0.43057	374350
	0.753301	272955					5.5088	933.27					3.3205	3170.37		0.43057	374610
	0.75364	272879					5.5119	930.76					3.3209	3170		0.43057	374870
	0.754025	272803					5.5124	928.25					3.321	3169.63		0.43057	375130
	0.754083	272727					5.5135	925.74					3.3211	3169.26		0.43057	375390
	0.754088	272652					5.539	923.23					3.3213	3168.89		0.43057	375650
	0.754163	272576					5.5421	920.72					3.3216	3168.52		0.43057	375910
	0.754244	272500					5.5484	918.21					3.3217	3168.15		0.43057	376170
	0.754269	272424					5.569	915.7					3.3224	3167.78		0.43057	376430
	0.754302	272348					5.5726	913.2					3.324	3167.41		0.43057	376690
	0.754407	272273					5.5768	910.69					3.3245	3167.04		0.43057	376950
	0.754787	272197					5.5885	908.18					3.3247	3166.67		0.43057	377210
	0.754956	272121					5.589	905.67					3.325	3166.3		0.43057	377470
	0.755141	272045					5.5939	903.16					3.3254	3165.93		0.43057	377730
	0.755413	271970					5.5942	900.65					3.3257	3165.56		0.43057	377990
	0.755428	271894					5.5965	898.14					3.3265	3165.19		0.43058	373570
	0.755464	271818					5.5978	895.63					3.3274	3164.81		0.43113	373050
	0.755711	271742					5.6026	893.13					3.3275	3164.44		0.43113	373310
	0.756985	271667					5.6084	890.62					3.3287	3164.07		0.43139	372790
	0.756996	271591					5.6232	888.11					3.3291	3163.7		0.43157	372530
	0.757053	271515					5.6359	885.6					3.3293	3163.33		0.43258	364200
	0.757479	271439					5.6407	883.09					3.3297	3162.96		0.43258	364460
	0.757793	271364					5.643	880.58					3.3302	3162.59		0.43258	364720
	0.757832	271288					5.6506	878.07					3.3304	3162.22		0.43258	364980
	0.758073	271212					5.6525	875.56					3.3308	3161.85		0.43258	365240
	0.758106	271136					5.6577	873.06					3.3309	3161.48		0.43258	365500
	0.758223	271061					5.6583	870.55					3.3318	3161.11		0.43258	365760
	0.75833	270985					5.663	868.04					3.3323	3160.74		0.43258	366020
	0.758345	270909					5.6687	865.53					3.3325	3160.37		0.43258	366290
	0.758369	270833					5.6707	863.02					3.3328	3160		0.43258	366550
	0.758821	270758					5.6711	860.51					3.3332	3159.63		0.43258	366810
	0.758895	270682					5.6723	858					3.3334	3159.26		0.43258	367070
	0.758916	270606					5.6739	855.49					3.3343	3158.89		0.43258	367330
	0.759553	270530					5.6759	852.99					3.3345	3158.15		0.43258	367590
	0.76004	270455					5.676	850.48					3.3345	3158.52		0.43258	367850
	0.760062	270379					5.6766	847.97					3.335	3157.41		0.43258	368110
	0.761979	270303					5.6768	845.46					3.335	3157.78		0.43258	368370
	0.762306	270227					5.6837	842.95					3.3356	3157.04		0.43258	368630
	0.762369	270152					5.6842	840.44					3.336	3156.67		0.43258	368890
	0.762381	270076					5.6984	837.93					3.3361	3156.3		0.43258	369150
	0.762505	270000					5.7045	835.42					3.3364	3155.93		0.43258	369410
	0.762758	269924					5.7335	832.92					3.3365	3155.56		0.43258	369670
	0.763054	269848					5.7349	830.41					3.3366	3155.19		0.43258	369930
	0.763357	269773					5.7493	827.9					3.3368	3154.81		0.43258	370190
	0.763533	269697					5.7558	825.39					3.3371	3154.44		0.43258	370450
	0.764059	269621					5.7663	822.88					3.3373	3154.07		0.43258	370710
	0.7642	269545					5.7789	820.37					3.3374	3153.7		0.43258	370970
	0.764651	269470					5.7868	817.86					3.3375	3153.33		0.43258	371230
	0.764677	269394					5.7869	815.35					3.3376	3152.96		0.43258	371490
	0.764688	269318					5.794	812.84					3.3378	3152.59		0.43258	371750
	0.764815	269242					5.7979	810.34					3.3379	3152.22		0.43258	372010
	0.764881	269167					5.7992	807.83					3.3384	3151.85		0.43258	372270
	0.764906	269091					5.8047	805.32					3.3388	3151.48		0.43353	363940
	0.764962	269015					5.8064	802.81					3.339	3151.11		0.43391	362120
	0.765202	268939					5.8198	800.3					3.3399	3150.74		0.43391	362380
	0.765209	268864					5.8299	797.79					3.3403	3150.37		0.43391	362640
	0.765439	268788					5.839	795.28					3.3404	3150		0.43391	362900
	0.766108	268712					5.8426	792.77					3.3417	3149.63		0.43391	363160
	0.766205	268636					5.8489	790.27					3.342	3148.89		0.43391	363420
	0.766461	268561					5.8494	787.76					3.342	3149.26		0.43391	363680
	0.766534	268485					5.8671	785.25					3.3422	3148.52		0.43419	361860
	0.766828	268409					5.8695	782.74					3.3423	3148.15		0.43452	361600
	0.767033	268333					5.8743	780.23					3.3438	3147.78		0.43564	361340
	0.767424	268258					5.8789	777.72					3.3441	3147.41		0.43621	361080
	0.767683	268182					5.8801	775.21					3.3459	3147.04		0.437	360820
	0.767862	268106					5.8842	772.7					3.3461	3146.67		0.43712	360560
	0.768177	268030					5.8853	770.2					3.3463	3146.3		0.43724	360300
	0.768282	267955					5.8948	767.69					3.3464	3145.93		0.43777	360040
	0.768478	267879					5.8986	765.18					3.3474	3145.56		0.43786	359780
	0.768489	267803					5.914	762.67					3.3476	3145.19		0.43808	359520
	0.768777	267727					5.916	760.16					3.3481	3144.44		0.43868	359260
	0.768998	267652					5.9336	757.65					3.3481	3144.81		0.43995	359000
	0.769155	267576					5.942	755.14					3.3483	3144.07		0.44059	355620
	0.769175	267500					5.9443	752.63					3.3487	3143.7		0.44059	355880
	0.769266	267424					5.945	750.13					3.3494	3143.33		0.44059	356140
	0.769339	267348					5.9451	747.62					3.3503	3142.96		0.44059	356400
	0.769713	267273					5.9459	745.11					3.3506	3142.22		0.44059	356660
	0.769745	267197					5.9481	742.6					3.3506	3142.59		0.44059	356920
	0.76994	267121					5.9602	740.09					3.3511	3141.85		0.44059	357180
	0.770259	267045					5.9625	737.58					3.3514	3141.48		0.44059	357440
	0.770889	266970					5.9699	735.07					3.3518	3141.11		0.44059	357700
	0.771159	266894					5.9882	732.56					3.3523	3140.74		0.44059	357960
	0.771222	266818					5.9898	730.06					3.3533	3140.37		0.44059	358220
	0.771335	266742					5.9935	727.55					3.3543	3140		0.44059	358480
	0.771399	266667					6.0065	725.04					3.3545	3139.63		0.44059	358740
	0.771872	266591					6.0149	722.53					3.3546	3139.26		0.44061	355360
	0.772168	266515					6.0157	720.02					3.3548	3138.89		0.44075	355100
	0.773102	266439					6.0319	717.51					3.3555	3138.52		0.44162	354840
	0.773548	266364					6.0346	715					3.356	3138.15		0.44198	354580
	0.773556	266288					6.0414	712.49					3.3564	3137.78		0.44226	353020
	0.773663	266212					6.0483	709.98					3.3572	3137.41		0.44226	353280
	0.773666	266136					6.058	707.48					3.3575	3137.04		0.44226	353540
	0.773746	266061					6.0624	704.97					3.3577	3136.67		0.44226	353800
	0.773749	265985					6.0684	702.46					3.3579	3136.3		0.44226	354060
	0.774023	265909					6.0778	699.95					3.358	3135.93		0.44226	354320
	0.774129	265833					6.0818	697.44					3.3583	3135.56		0.4441	352760
	0.774219	265758					6.0938	694.93					3.3596	3135.19		0.44442	352500
	0.774251	265682					6.0992	692.42					3.3615	3134.81		0.44459	348070
	0.774532	265606					6.1	687.41					3.3625	3134.44		0.44459	348340
	0.774872	265530					6.1	689.91					3.3627	3134.07		0.44459	348600
	0.775184	265455					6.1072	684.9					3.3628	3133.33		0.44459	348860
	0.775898	265379					6.1135	682.39					3.3628	3133.7		0.44459	349120
	0.77666	265303					6.1151	679.88					3.3629	3132.96		0.44459	349380
	0.777451	265227					6.1198	677.37					3.3631	3132.59		0.44459	349640
	0.777568	265152					6.1215	674.86					3.3633	3131.85		0.44459	349900
	0.778033	265076					6.141	672.35					3.3633	3132.22		0.44459	350160
	0.778067	265000					6.1456	669.84					3.3636	3131.48		0.44459	350420
	0.778194	264924					6.1482	667.34					3.3641	3131.11		0.44459	350680
	0.778324	264848					6.1528	664.83					3.3642	3130.74		0.44459	350940
	0.778345	264773					6.1659	662.32					3.3644	3130.37		0.44459	351200
	0.778975	264697					6.1693	659.81					3.3647	3130		0.44459	351460
	0.779007	264621					6.1707	657.3					3.3652	3129.26		0.44459	351720
	0.77913	264545					6.1925	654.79					3.3652	3129.63		0.44459	351980
	0.779365	264470					6.2137	652.28					3.3654	3128.89		0.44459	352240
	0.780258	264394					6.2138	649.77					3.3655	3128.15		0.44504	347550
	0.781034	264318					6.2154	647.27					3.3655	3128.52		0.44504	347810
	0.781332	264242					6.2167	644.76					3.3657	3127.78		0.44512	347290
	0.781504	264167					6.2364	642.25					3.3659	3127.41		0.44568	347030
	0.781559	264091					6.2436	639.74					3.3664	3127.04		0.44606	346770
	0.781652	264015					6.2475	637.23					3.3666	3126.67		0.447	344950
	0.781699	263939					6.2512	634.72					3.3675	3126.3		0.447	345210
	0.781785	263864					6.2818	632.21					3.3678	3125.93		0.447	345470
	0.781972	263788					6.2887	629.7					3.3682	3125.56		0.447	345730
	0.782201	263712					6.2938	627.2					3.3683	3125.19		0.447	345990
	0.782272	263636					6.3096	624.69					3.3685	3124.81		0.447	346250
	0.783679	263561					6.3117	622.18					3.3688	3124.44		0.447	346510
	0.784476	263485					6.3131	619.67					3.3695	3124.07		0.44707	344690
	0.784526	263409					6.3185	617.16					3.3699	3123.7		0.44988	344430
	0.784561	263333					6.3229	614.65					3.3702	3123.33		0.45058	344170
	0.785795	263258					6.3381	612.14					3.3703	3122.96		0.4506	340790
	0.785853	263182					6.3566	609.63					3.3705	3122.59		0.4506	341050
	0.785943	263106					6.3614	607.12					3.3706	3122.22		0.4506	341310
	0.785954	263030					6.3797	604.62					3.3717	3121.85		0.4506	341570
	0.787365	262955					6.3869	602.11					3.3725	3121.48		0.4506	341830
	0.787689	262879					6.405	599.6					3.3726	3121.11		0.4506	342090
	0.788205	262803					6.4322	597.09					3.3735	3120.74		0.4506	342350
	0.788226	262727					6.4466	594.58					3.3746	3120.37		0.4506	342610
	0.788718	262652					6.4511	592.07					3.3747	3120		0.4506	342870
	0.788839	262576					6.4533	589.56					3.3749	3119.26		0.4506	343130
	0.789786	262500					6.4847	587.05					3.3749	3119.63		0.4506	343390
	0.789872	262424					6.5181	584.55					3.3751	3118.89		0.4506	343650
	0.789984	262348					6.5226	582.04					3.3764	3118.52		0.4506	343910
	0.790191	262273					6.5473	579.53					3.3766	3118.15		0.45096	340530
	0.790371	262197					6.5576	577.02					3.3768	3117.78		0.45116	340270
	0.790419	262121					6.5657	574.51					3.3772	3117.41		0.45138	340010
	0.790592	262045					6.5694	572					3.3778	3117.04		0.45181	339750
	0.790794	261970					6.5961	569.49					3.378	3116.67		0.45199	339230
	0.790807	261894					6.5991	566.98					3.3782	3116.3		0.45199	339490
	0.790867	261818					6.6032	564.48					3.3784	3115.93		0.45209	338970
	0.790974	261742					6.6044	561.97					3.3793	3115.56		0.45279	338710
	0.79102	261667					6.6057	559.46					3.3794	3115.19		0.4564	338450
	0.791247	261591					6.6101	556.95					3.3795	3114.81		0.45661	334550
	0.791263	261515					6.6224	554.44					3.3797	3114.44		0.45661	334810
	0.791503	261439					6.6281	551.93					3.3798	3114.07		0.45661	335070
	0.7916	261364					6.6354	549.42					3.3818	3113.7		0.45661	335330
	0.792925	261288					6.6476	546.91					3.3822	3113.33		0.45661	335590
	0.792955	261212					6.6587	544.41					3.3827	3112.96		0.45661	335850
	0.793078	261136					6.6594	541.9					3.3828	3112.59		0.45661	336110
	0.793141	261061					6.6605	539.39					3.383	3112.22		0.45661	336370
	0.793235	260985					6.6692	536.88					3.3835	3111.85		0.45661	336630
	0.793496	260909					6.6791	534.37					3.3836	3111.48		0.45661	336890
	0.793608	260833					6.6922	531.86					3.3837	3111.11		0.45661	337150
	0.79363	260758					6.7136	524.34					3.3846	3110.74		0.45661	337410
	0.793989	260682					6.7136	526.84					3.3849	3110.37		0.45661	337670
	0.793994	260606					6.7136	529.35					3.3853	3110		0.45661	337930
	0.794138	260530					6.7145	521.83					3.3855	3109.63		0.45661	338190
	0.794629	260455					6.7236	519.32					3.3858	3109.26		0.45706	334290
	0.794756	260379					6.7321	516.81					3.3861	3108.89		0.45895	330910
	0.795031	260303					6.7473	514.3					3.3865	3108.52		0.45895	331170
	0.795034	260227					6.7474	511.79					3.387	3108.15		0.45895	331430
	0.795179	260152					6.7662	509.28					3.3873	3107.78		0.45895	331690
	0.795402	260076					6.7674	506.77					3.3884	3107.41		0.45895	331950
	0.795468	260000					6.7714	504.26					3.3885	3107.04		0.45895	332210
	0.795759	259924					6.7758	501.76					3.3887	3106.67		0.45895	332470
	0.795971	259848					6.7836	499.25					3.3899	3106.3		0.45895	332730
	0.796232	259773					6.784	496.74					3.3906	3105.93		0.45895	332990
	0.796404	259697					6.7859	494.23					3.3922	3105.56		0.45895	333250
	0.797216	259621					6.7891	491.72					3.3923	3105.19		0.45895	333510
	0.797295	259545					6.8073	489.21					3.393	3104.81		0.45895	333770
	0.797835	259470					6.8111	486.7					3.3935	3104.07		0.45895	334030
	0.79787	259394					6.816	484.19					3.3935	3104.44		0.46061	329080
	0.798029	259318					6.8254	481.69					3.394	3103.7		0.46061	329340
	0.798392	259242					6.8347	479.18					3.3946	3103.33		0.46061	329600
	0.798723	259167					6.8662	476.67					3.3952	3102.96		0.46061	329860
	0.798836	259091					6.8696	474.16					3.3953	3102.59		0.46061	330120
	0.79913	259015					6.8759	471.65					3.3955	3101.85		0.46061	330380
	0.799181	258939					6.8816	469.14					3.3955	3102.22		0.46061	330650
	0.799509	258864					6.9012	466.63					3.3962	3101.48		0.46141	325180
	0.799631	258788					6.902	464.12					3.3966	3101.11		0.46141	325440
	0.799844	258712					6.9081	461.62					3.3968	3100.74		0.46141	325700
	0.799975	258636					6.9131	459.11					3.3971	3100.37		0.46141	325960
	0.800014	258561					6.9256	456.6					3.3977	3100		0.46141	326220
	0.801269	258485					6.9411	454.09					3.3983	3099.63		0.46141	326480
	0.801406	258409					6.9459	451.58					3.399	3099.26		0.46141	326740
	0.80203	258333					6.9765	449.07					3.3991	3098.89		0.46141	327000
	0.802563	258258					6.9773	446.56					3.3995	3098.52		0.46141	327260
	0.802582	258182					6.9916	444.05					3.3997	3098.15		0.46141	327520
	0.802666	258106					7.0011	441.55					3.4002	3097.78		0.46141	327780
	0.802879	258030					7.023	439.04					3.4004	3097.41		0.46141	328040
	0.803067	257955					7.0558	436.53					3.4007	3097.04		0.46141	328300
	0.803103	257879					7.0653	434.02					3.401	3096.67		0.46141	328560
	0.803169	257803					7.0805	431.51					3.4019	3096.3		0.46141	328820
	0.803276	257727					7.0881	429					3.402	3095.93		0.46168	324920
	0.803662	257652					7.0988	426.49					3.4032	3095.56		0.46202	324660
	0.80367	257576					7.1012	423.98					3.4035	3095.19		0.46324	324400
	0.803826	257500					7.1189	421.48					3.4036	3094.81		0.46441	324140
	0.803918	257424					7.1279	418.97					3.4038	3094.44		0.4645	323880
	0.804376	257348					7.1387	416.46					3.4041	3094.07		0.46505	323620
	0.804413	257273					7.1464	413.95					3.4042	3093.7		0.46589	323360
	0.804443	257197					7.1476	411.44					3.4043	3093.33		0.4659	322580
	0.804674	257121					7.1708	408.93					3.405	3092.96		0.4659	322840
	0.804683	257045					7.1919	406.42					3.4052	3092.59		0.4659	323100
	0.804995	256970					7.204	403.91					3.4053	3092.22		0.46597	322320
	0.805336	256894					7.2274	401.4					3.4058	3091.85		0.46659	322060
	0.805664	256818					7.2321	398.9					3.4068	3091.48		0.46709	321800
	0.805674	256742					7.2485	396.39					3.4071	3091.11		0.46718	321540
	0.806061	256667					7.2622	393.88					3.4074	3090.74		0.46729	321020
	0.806493	256591					7.2804	391.37					3.4078	3090.37		0.46729	321280
	0.806902	256515					7.3033	388.86					3.4079	3090		0.4679	320760
	0.807069	256439					7.3172	386.35					3.4084	3089.63		0.46862	316600
	0.807098	256364					7.3348	383.84					3.4085	3088.89		0.46862	316860
	0.807324	256288					7.3371	381.33					3.4085	3089.26		0.46862	317120
	0.807627	256212					7.3729	378.83					3.4095	3088.52		0.46862	317380
	0.808204	256136					7.3736	376.32					3.4096	3088.15		0.46862	317640
	0.808233	256061					7.3858	373.81					3.4097	3087.78		0.46862	317900
	0.808235	255985					7.3943	371.3					3.4099	3087.41		0.46862	318160
	0.809317	255909					7.4151	368.79					3.4109	3087.04		0.46862	318420
	0.809684	255833					7.4252	366.28					3.4114	3086.67		0.46862	318680
	0.809781	255758					7.4387	363.77					3.4118	3086.3		0.46862	318940
	0.809896	255682					7.4558	361.26					3.4119	3085.19		0.46862	319200
	0.810003	255606					7.4788	358.76					3.4119	3085.56		0.46862	319460
	0.810045	255530					7.4873	356.25					3.4119	3085.93		0.46862	319720
	0.810363	255455					7.4907	353.74					3.4127	3084.81		0.46862	319980
	0.810386	255379					7.4952	351.23					3.4132	3084.44		0.46862	320240
	0.810572	255303					7.5108	348.72					3.4139	3084.07		0.46862	320500
	0.810575	255227					7.5414	346.21					3.414	3083.7		0.46892	316340
	0.810798	255152					7.5585	343.7					3.4143	3083.33		0.46928	316080
	0.810974	255076					7.5602	341.19					3.4147	3082.59		0.46985	315820
	0.811065	255000					7.579	338.69					3.4147	3082.96		0.47063	314000
	0.811364	254924					7.605	336.18					3.4151	3082.22		0.47063	314260
	0.811427	254848					7.6099	333.67					3.4153	3081.85		0.47063	314520
	0.811803	254773					7.6456	331.16					3.4163	3081.48		0.47063	314780
	0.811922	254697					7.6558	328.65					3.4166	3080.74		0.47063	315040
	0.812211	254621					7.695	326.14					3.4166	3081.11		0.47063	315300
	0.812579	254545					7.7012	323.63					3.4168	3080.37		0.47063	315560
	0.813011	254470					7.7124	321.12					3.4179	3080		0.47103	313740
	0.813115	254394					7.7152	318.62					3.419	3079.63		0.47285	313480
	0.813211	254318					7.717	316.11					3.4193	3079.26		0.47424	313220
	0.813299	254242					7.7418	313.6					3.4195	3078.89		0.4744	312960
	0.813523	254167					7.7444	311.09					3.42	3078.52		0.47448	312700
	0.814207	254091					7.7601	308.58					3.4205	3078.15		0.47449	312430
	0.814268	254015					7.7898	306.07					3.4223	3077.78		0.47458	312170
	0.814305	253939					7.7938	303.56					3.4236	3077.41		0.47468	311910
	0.814507	253864					7.7946	301.05					3.4238	3076.67		0.47494	311650
	0.815174	253788					7.82	298.54					3.4238	3077.04		0.47563	310610
	0.81574	253712					7.8211	296.04					3.4246	3076.3		0.47563	310870
	0.815957	253636					7.842	293.53					3.4248	3075.93		0.47563	311130
	0.815997	253561					7.8573	291.02					3.425	3075.56		0.47563	311390
	0.81616	253485					7.861	288.51					3.4256	3075.19		0.47583	308530
	0.816195	253409					7.8738	286					3.4265	3074.81		0.47583	308790
	0.816324	253333					7.8989	283.49					3.4282	3074.44		0.47583	309050
	0.816436	253258					7.9088	280.98					3.4289	3074.07		0.47583	309310
	0.816613	253182					7.94	278.47					3.4291	3073.33		0.47583	309570
	0.817339	253106					7.9672	275.97					3.4291	3073.7		0.47583	309830
	0.817421	253030					7.9862	273.46					3.4301	3072.96		0.47583	310090
	0.817482	252955					8.028	270.95					3.4302	3072.59		0.47583	310350
	0.81802	252879					8.0677	268.44					3.4305	3071.48		0.47703	308270
	0.818062	252803					8.0819	265.93					3.4305	3071.85		0.47778	308010
	0.818079	252727					8.1658	263.42					3.4305	3072.22		0.47849	307750
	0.818389	252652					8.1981	260.91					3.4308	3070.74		0.47964	307490
	0.818449	252576					8.2204	258.4					3.4308	3071.11		0.47981	306970
	0.818753	252500					8.2524	255.9					3.431	3070.37		0.47981	307230
	0.819329	252424					8.2926	253.39					3.4327	3070		0.48064	301250
	0.819398	252348					8.2968	250.88					3.4329	3069.63		0.48064	301510
	0.819632	252273					8.3058	248.37					3.433	3069.26		0.48064	301770
	0.819691	252197					8.3295	245.86					3.4332	3068.89		0.48064	302030
	0.820345	252121					8.3377	243.35					3.4335	3068.52		0.48064	302290
	0.820594	252045					8.3727	240.84					3.4336	3068.15		0.48064	302550
	0.820862	251970					8.4574	238.33					3.4338	3067.78		0.48064	302810
	0.820868	251894					8.5585	235.83					3.4343	3067.41		0.48064	303070
	0.820872	251818					8.6069	233.32					3.4345	3067.04		0.48064	303330
	0.820895	251742					8.6501	230.81					3.4355	3066.67		0.48064	303590
	0.820909	251667					8.6565	228.3					3.4356	3066.3		0.48064	303850
	0.82106	251591					8.6589	225.79					3.4358	3065.93		0.48064	304110
	0.821125	251515					8.7077	223.28					3.4359	3065.56		0.48064	304370
	0.821449	251439					8.7706	220.77					3.4361	3065.19		0.48064	304630
	0.821469	251364					8.8159	218.26					3.4367	3064.81		0.48064	304890
	0.82187	251288					8.8326	215.76					3.4369	3064.44		0.48064	305150
	0.821978	251212					8.8801	213.25					3.437	3064.07		0.48064	305410
	0.822004	251136					8.9078	210.74					3.4372	3063.7		0.48064	305670
	0.822066	251061					8.9971	208.23					3.4378	3062.96		0.48064	305930
	0.822285	250985					9.0153	205.72					3.4378	3063.33		0.48064	306190
	0.822371	250909					9.0181	203.21					3.4388	3062.22		0.48064	306450
	0.822561	250833					9.0306	200.7					3.4388	3062.59		0.48064	306710
	0.823192	250758					9.07	198.19					3.4389	3061.85		0.48121	300990
	0.823507	250682					9.0971	195.68					3.4393	3061.48		0.48191	300730
	0.823759	250606					9.1851	193.18					3.4395	3061.11		0.48237	300470
	0.824247	250530					9.2138	190.67					3.4398	3060.74		0.48356	300210
	0.824731	250455					9.2224	188.16					3.4401	3060.37		0.48398	299170
	0.824898	250379					9.2738	185.65					3.4405	3059.63		0.48398	299430
	0.824987	250303					9.4316	183.14					3.4405	3060		0.48398	299690
	0.825144	250227					9.5559	180.63					3.4409	3059.26		0.48398	299950
	0.825204	250152					9.6199	178.12					3.4414	3058.89		0.48429	298910
	0.825381	250076					9.6228	175.61					3.4415	3058.15		0.48449	298650
	0.82548	250000					9.6246	173.11					3.4415	3058.52		0.48505	298390
	0.826563	249924					9.733	170.6					3.4421	3057.78		0.48711	298130
	0.826593	249848					9.8033	168.09					3.4432	3057.41		0.48831	297870
	0.826733	249773					9.8208	165.58					3.4438	3055.93		0.48848	297610
	0.827653	249697					9.8775	163.07					3.4438	3056.3		0.48856	297350
	0.828026	249621					9.9712	160.56					3.4438	3056.67		0.49025	296570
	0.828122	249545					10.037	158.05					3.4438	3057.04		0.49025	296830
	0.828764	249470					10.052	155.54					3.444	3055.56		0.49025	297090
	0.828919	249394					10.101	153.04					3.4457	3055.19		0.49048	296310
	0.82899	249318					10.184	150.53					3.4458	3054.44		0.49065	294750
	0.829862	249242					10.259	148.02					3.4458	3054.81		0.49065	295010
	0.829884	249167					10.277	145.51					3.4461	3054.07		0.49065	295270
	0.829975	249091					10.307	143					3.4463	3053.7		0.49065	295530
	0.829985	249015					10.322	140.49					3.4467	3053.33		0.49065	295790
	0.830693	248939					10.405	137.98					3.4471	3052.96		0.49065	296050
	0.830874	248864					10.489	135.47					3.4473	3052.59		0.49137	294480
	0.831156	248788					10.56	132.97					3.4475	3052.22		0.49166	294220
	0.831287	248712					10.591	130.46					3.4477	3051.85		0.49177	293960
	0.831629	248636					10.717	127.95					3.4479	3051.48		0.49212	293700
	0.831791	248561					10.827	125.44					3.451	3050.74		0.49232	292400
	0.831802	248485					10.838	122.93					3.451	3051.11		0.49232	292660
	0.832401	248409					10.847	120.42					3.4514	3050.37		0.49232	292920
	0.832452	248333					10.942	117.91					3.4516	3050		0.49232	293180
	0.832578	248258					10.965	115.4					3.4519	3049.63		0.49232	293440
	0.832581	248182					11.086	112.9					3.4526	3049.26		0.49266	287460
	0.832679	248106					11.378	110.39					3.4545	3048.89		0.49266	287720
	0.833307	248030					11.429	107.88					3.4552	3048.52		0.49266	287980
	0.833612	247955					11.467	105.37					3.4558	3048.15		0.49266	288240
	0.834019	247879					11.691	102.86					3.456	3047.78		0.49266	288500
	0.834078	247803					11.719	100.35					3.4564	3047.41		0.49266	288760
	0.834345	247727					11.737	97.842					3.4567	3047.04		0.49266	289020
	0.834758	247652					11.808	95.334					3.4568	3046.3		0.49266	289280
	0.835449	247576					11.967	92.825					3.4568	3046.67		0.49266	289540
	0.835569	247500					11.99	90.316					3.4575	3045.93		0.49266	289800
	0.835641	247424					12.065	87.807					3.458	3045.56		0.49266	290060
	0.836278	247348					12.077	85.299					3.4601	3044.81		0.49266	290320
	0.836676	247273					12.3	82.79					3.4601	3045.19		0.49266	290580
	0.837643	247197					12.411	80.281					3.4602	3044.44		0.49266	290840
	0.837806	247121					12.468	77.772					3.4608	3044.07		0.49266	291100
	0.837821	247045					12.47	75.263					3.4609	3043.7		0.49266	291360
	0.837874	246970					12.942	72.755					3.461	3043.33		0.49266	291620
	0.837935	246894					12.977	70.246					3.4612	3042.96		0.49266	291880
	0.838028	246818					13.002	67.737					3.4614	3042.59		0.49266	292140
	0.838885	246742					13.007	65.228					3.4617	3041.85		0.49285	287200
	0.83923	246667					13.072	62.72					3.4617	3042.22		0.49367	286940
	0.839366	246591					13.543	60.211					3.4623	3041.48		0.49371	286680
	0.839869	246515					14.19	57.702					3.4624	3041.11		0.49432	286420
	0.840055	246439					14.205	55.193					3.4626	3040.74		0.49765	286160
	0.840462	246364					14.486	52.684					3.4629	3040.37		0.4978	285900
	0.841029	246288					14.682	50.176					3.4632	3039.63		0.49911	285640
	0.841152	246212					14.761	47.667					3.4632	3040		0.50001	285380
	0.84149	246136					14.878	45.158					3.4635	3039.26		0.50003	285120
	0.84173	246061					15.181	42.649					3.4639	3038.89		0.50067	281480
	0.842088	245985					15.228	40.14					3.464	3038.52		0.50067	281740
	0.842267	245909					15.446	37.632					3.4642	3038.15		0.50067	282000
	0.842306	245833					15.583	35.123					3.4643	3037.78		0.50067	282260
	0.842344	245758					15.849	32.614					3.4654	3037.04		0.50067	282520
	0.842469	245682					16.457	30.105					3.4654	3037.41		0.50067	282780
	0.842906	245606					16.498	27.597					3.4655	3036.67		0.50067	283040
	0.842917	245530					17.015	25.088					3.4658	3036.3		0.50067	283300
	0.843319	245455					17.989	22.579					3.466	3035.93		0.50067	283560
	0.843771	245379					18.41	20.07					3.4663	3035.56		0.50067	283820
	0.844075	245303					19.011	17.561					3.4664	3034.81		0.50067	284080
	0.844093	245227					20.409	15.053					3.4664	3035.19		0.50067	284340
	0.844609	245152					22.972	12.544					3.4665	3034.07		0.50067	284600
	0.844739	245076					23.301	10.035					3.4665	3034.44		0.50067	284860
	0.844862	245000					24.259	7.5263					3.4669	3033.7		0.50071	281220
	0.844931	244924					29.708	5.0176					3.4675	3033.33		0.50074	280960
	0.845745	244848					43.683	2.5088					3.4679	3032.96		0.50179	280700
	0.84586	244773											3.4687	3032.59		0.50204	280440
	0.846795	244697											3.469	3031.85		0.50292	280180
	0.847298	244621											3.469	3032.22		0.50295	279920
	0.847341	244545											3.4697	3031.48		0.50324	279660
	0.847587	244470											3.4699	3031.11		0.50359	279400
	0.847973	244394											3.4711	3030.74		0.50362	279140
	0.848031	244318											3.4713	3030.37		0.50373	278880
	0.848347	244242											3.4718	3030		0.50467	272370
	0.848753	244167											3.4719	3029.63		0.50467	272630
	0.84951	244091											3.4722	3029.26		0.50467	272890
	0.849687	244015											3.4729	3028.89		0.50467	273150
	0.849829	243939											3.4738	3028.52		0.50467	273410
	0.850423	243864											3.4747	3027.78		0.50467	273670
	0.850889	243788											3.4747	3028.15		0.50467	273930
	0.8509	243712											3.475	3027.41		0.50467	274190
	0.851068	243636											3.4756	3027.04		0.50467	274450
	0.851205	243561											3.4759	3026.67		0.50467	274710
	0.851241	243485											3.476	3025.93		0.50467	274970
	0.851265	243409											3.476	3026.3		0.50467	275230
	0.851737	243333											3.4762	3025.56		0.50467	275490
	0.852105	243258											3.4765	3025.19		0.50467	275750
	0.852703	243182											3.477	3024.44		0.50467	276010
	0.852722	243106											3.477	3024.81		0.50467	276270
	0.852836	243030											3.4771	3024.07		0.50467	276530
	0.852865	242955											3.478	3023.7		0.50467	276790
	0.853154	242879											3.4786	3023.33		0.50467	277060
	0.853339	242803											3.4797	3022.96		0.50467	277320
	0.853419	242727											3.4799	3022.59		0.50467	277580
	0.853481	242652											3.4804	3022.22		0.50467	277840
	0.854949	242576											3.4806	3021.85		0.50467	278100
	0.855117	242500											3.4813	3021.48		0.50467	278360
	0.855149	242424											3.4818	3021.11		0.50467	278620
	0.855717	242348											3.4819	3020.37		0.5064	272110
	0.856014	242273											3.4819	3020.74		0.5069	271850
	0.856141	242197											3.4822	3020		0.50762	271590
	0.856341	242121											3.4823	3019.63		0.50827	271330
	0.856859	242045											3.4824	3019.26		0.50895	271070
	0.856907	241970											3.4826	3018.89		0.50901	268990
	0.856911	241894											3.4827	3018.52		0.50901	269250
	0.857086	241818											3.4828	3018.15		0.50901	269510
	0.857354	241742											3.4833	3017.78		0.50901	269770
	0.85744	241667											3.4836	3017.41		0.50901	270030
	0.858345	241591											3.4849	3017.04		0.50901	270290
	0.85837	241515											3.485	3016.67		0.50901	270550
	0.858551	241439											3.4854	3016.3		0.50901	270810
	0.859113	241364											3.4857	3015.93		0.51068	267430
	0.859495	241288											3.4866	3015.56		0.51068	267690
	0.859521	241212											3.4874	3015.19		0.51068	267950
	0.859675	241136											3.4875	3014.81		0.51068	268210
	0.860278	241061											3.4877	3014.44		0.51068	268470
	0.86092	240985											3.4878	3013.33		0.51068	268730
	0.861333	240909											3.4878	3013.7		0.51089	267170
	0.861448	240833											3.4878	3014.07		0.51156	266910
	0.861479	240758											3.4881	3012.96		0.51229	266650
	0.861479	240682											3.4886	3012.59		0.5128	266390
	0.86152	240606											3.489	3012.22		0.51347	266130
	0.861834	240530											3.4891	3011.85		0.5136	265870
	0.861873	240455											3.4892	3011.48		0.51539	265610
	0.86195	240379											3.4905	3011.11		0.51591	265350
	0.862095	240303											3.4909	3010.37		0.51669	261190
	0.86229	240227											3.4909	3010.74		0.51669	261450
	0.862312	240152											3.4913	3010		0.51669	261710
	0.862507	240076											3.4917	3009.63		0.51669	261970
	0.863891	240000											3.4927	3009.26		0.51669	262230
	0.864147	239924											3.4928	3008.52		0.51669	262490
	0.864163	239848											3.4928	3008.89		0.51669	262750
	0.864626	239773											3.4933	3007.78		0.51669	263010
	0.864891	239697											3.4933	3008.15		0.51669	263270
	0.865143	239621											3.4941	3007.41		0.51669	263530
	0.865451	239545											3.4957	3006.3		0.51669	263790
	0.865495	239470											3.4957	3006.67		0.51669	264050
	0.865564	239394											3.4957	3007.04		0.51669	264310
	0.86564	239318											3.4964	3005.93		0.51669	264570
	0.866061	239242											3.497	3005.56		0.51669	264830
	0.866212	239167											3.4995	3005.19		0.51669	265090
	0.8667	239091											3.5005	3004.81		0.51736	260670
	0.866891	239015											3.501	3004.44		0.51736	260930
	0.866906	238939											3.5012	3004.07		0.51742	260410
	0.866943	238864											3.5015	3003.7		0.51818	260150
	0.867155	238788											3.5018	3003.33		0.51909	258320
	0.867417	238712											3.5021	3002.96		0.51909	258580
	0.867427	238636											3.5022	3002.59		0.51909	258840
	0.867666	238561											3.5025	3002.22		0.51909	259110
	0.867675	238485											3.5031	3001.85		0.51909	259370
	0.867759	238409											3.5033	3001.48		0.51909	259630
	0.867793	238333											3.5035	3001.11		0.51909	259890
	0.867866	238258											3.5037	3000.74		0.51958	258060
	0.868025	238182											3.5039	3000.37		0.51986	257800
	0.86808	238106											3.5041	3000		0.52048	257540
	0.868376	238030											3.5043	2999.63		0.52069	256240
	0.868393	237955											3.5044	2999.26		0.52069	256500
	0.868609	237879											3.5053	2998.52		0.52069	256760
	0.86863	237803											3.5053	2998.89		0.52069	257020
	0.868772	237727											3.5056	2998.15		0.52069	257280
	0.869672	237652											3.506	2997.78		0.52096	255980
	0.870427	237576											3.5061	2997.41		0.52153	255720
	0.870569	237500											3.5063	2997.04		0.52195	255460
	0.870649	237424											3.5067	2996.67		0.52404	255200
	0.870776	237348											3.5069	2996.3		0.52533	254940
	0.870969	237273											3.5075	2995.93		0.52536	254680
	0.871155	237197											3.5076	2995.56		0.52537	254420
	0.87141	237121											3.5078	2995.19		0.5257	253380
	0.871709	237045											3.5091	2994.81		0.5257	253640
	0.872068	236970											3.5094	2994.44		0.5257	253900
	0.872365	236894											3.5111	2994.07		0.5257	254160
	0.872368	236818											3.5115	2993.7		0.52721	253120
	0.872494	236742											3.5118	2993.33		0.52732	252860
	0.872506	236667											3.5119	2992.96		0.52738	252600
	0.872692	236591											3.5122	2992.59		0.52848	252080
	0.872719	236515											3.5127	2992.22		0.52848	252340
	0.872725	236439											3.5131	2991.85		0.5287	250260
	0.872755	236364											3.5142	2991.48		0.5287	250520
	0.873526	236288											3.5152	2990.74		0.5287	250780
	0.873839	236212											3.5152	2991.11		0.5287	251040
	0.874007	236136											3.5157	2990.37		0.5287	251300
	0.874125	236061											3.5162	2990		0.5287	251560
	0.874495	235985											3.5167	2989.63		0.5287	251820
	0.874584	235909											3.5174	2989.26		0.52871	250000
	0.875348	235833											3.5176	2988.89		0.52884	249740
	0.87543	235758											3.5179	2988.52		0.52992	249480
	0.875447	235682											3.5182	2988.15		0.53059	249220
	0.875764	235606											3.5187	2987.78		0.53071	247660
	0.875961	235530											3.5189	2987.41		0.53071	247920
	0.876142	235455											3.5195	2987.04		0.53071	248180
	0.876414	235379											3.5197	2986.67		0.53071	248440
	0.87668	235303											3.5206	2985.93		0.53071	248700
	0.87691	235227											3.5206	2986.3		0.53071	248960
	0.876913	235152											3.5207	2985.19		0.53094	247400
	0.877033	235076											3.5207	2985.56		0.53169	247140
	0.877454	235000											3.5214	2984.81		0.5317	246880
	0.877805	234924											3.5227	2984.44		0.53183	246620
	0.878074	234848											3.5239	2984.07		0.53347	246360
	0.878355	234773											3.524	2983.7		0.53349	246100
	0.878786	234697											3.5241	2983.33		0.53351	244020
	0.878935	234621											3.5251	2982.96		0.53351	244280
	0.87894	234545											3.5254	2982.59		0.53351	244540
	0.879554	234470											3.5266	2982.22		0.53351	244800
	0.879714	234394											3.5272	2981.85		0.53351	245060
	0.880375	234318											3.528	2981.48		0.53351	245320
	0.88121	234242											3.5288	2980.74		0.53351	245580
	0.881243	234167											3.5288	2981.11		0.53351	245840
	0.881612	234091											3.529	2980.37		0.53394	243760
	0.881643	234015											3.5292	2980		0.53405	242720
	0.882046	233939											3.5295	2979.63		0.53405	242980
	0.882227	233864											3.5311	2979.26		0.53405	243240
	0.882721	233788											3.5313	2978.89		0.53405	243500
	0.883676	233712											3.5317	2978.52		0.53409	242460
	0.883809	233636											3.5318	2978.15		0.53529	242200
	0.884253	233561											3.5324	2977.78		0.53544	241680
	0.884582	233485											3.5333	2977.41		0.53544	241940
	0.884623	233409											3.5338	2977.04		0.53639	241420
	0.884688	233333											3.534	2976.67		0.53762	241160
	0.885467	233258											3.5341	2976.3		0.5381	240890
	0.885906	233182											3.5342	2975.93		0.54072	237770
	0.885925	233106											3.5343	2975.56		0.54072	238030
	0.886264	233030											3.5345	2975.19		0.54072	238290
	0.886736	232955											3.5346	2974.81		0.54072	238550
	0.886989	232879											3.5351	2974.44		0.54072	238810
	0.887385	232803											3.5353	2974.07		0.54072	239070
	0.887731	232727											3.5354	2973.7		0.54072	239330
	0.888014	232652											3.5358	2973.33		0.54072	239590
	0.888078	232576											3.5364	2972.96		0.54072	239850
	0.888252	232500											3.5367	2972.59		0.54072	240110
	0.888306	232424											3.5372	2972.22		0.54072	240370
	0.888322	232348											3.5374	2971.85		0.54072	240630
	0.888383	232273											3.5379	2971.48		0.54122	237510
	0.888806	232197											3.538	2971.11		0.54239	235170
	0.888841	232121											3.5389	2970.74		0.54239	235430
	0.889507	232045											3.539	2970.37		0.54239	235690
	0.889739	231970											3.5394	2970		0.54239	235950
	0.889806	231894											3.5397	2969.63		0.54239	236210
	0.890267	231818											3.5398	2969.26		0.54239	236470
	0.890831	231742											3.5401	2968.89		0.54239	236730
	0.890834	231667											3.5414	2968.52		0.54239	236990
	0.891053	231591											3.5425	2968.15		0.54239	237250
	0.891589	231515											3.5432	2967.78		0.5436	234910
	0.891829	231439											3.5443	2967.41		0.54524	234650
	0.892233	231364											3.5445	2967.04		0.54564	234390
	0.892339	231288											3.5448	2966.67		0.54629	234130
	0.892785	231212											3.5451	2966.3		0.54701	233870
	0.892978	231136											3.5452	2965.93		0.54793	233090
	0.894545	231061											3.5461	2965.56		0.54793	233350
	0.895104	230985											3.5468	2965.19		0.54793	233610
	0.896388	230909											3.5469	2964.81		0.54807	232830
	0.89641	230833											3.547	2964.44		0.54858	232570
	0.896431	230758											3.5472	2964.07		0.54934	231790
	0.896741	230682											3.5483	2963.7		0.54934	232050
	0.897136	230606											3.549	2963.33		0.54934	232310
	0.897485	230530											3.5495	2962.96		0.55073	229710
	0.897576	230455											3.5496	2962.59		0.55073	229970
	0.897641	230379											3.5502	2962.22		0.55073	230230
	0.897784	230303											3.5519	2961.85		0.55073	230490
	0.897854	230227											3.5545	2961.48		0.55073	230750
	0.898062	230152											3.5546	2961.11		0.55073	231010
	0.898226	230076											3.5551	2960.74		0.55073	231270
	0.898296	230000											3.5552	2960.37		0.55073	231530
	0.898557	229924											3.5553	2960		0.55081	229450
	0.898746	229848											3.5556	2959.63		0.55089	229190
	0.898796	229773											3.5561	2959.26		0.55116	228930
	0.899111	229697											3.5565	2958.89		0.55147	228670
	0.899456	229621											3.5568	2958.52		0.55274	225810
	0.899699	229545											3.5576	2958.15		0.55274	226070
	0.899754	229470											3.558	2957.78		0.55274	226330
	0.899848	229394											3.5581	2957.41		0.55274	226590
	0.900122	229318											3.5582	2957.04		0.55274	226850
	0.900313	229242											3.5585	2956.67		0.55274	227110
	0.900635	229167											3.559	2956.3		0.55274	227370
	0.900781	229091											3.5593	2955.93		0.55274	227630
	0.900818	229015											3.5595	2955.56		0.55274	227890
	0.901396	228939											3.5597	2955.19		0.55274	228150
	0.901686	228864											3.5605	2954.81		0.55274	228410
	0.90214	228788											3.5618	2954.44		0.55343	225550
	0.902285	228712											3.5619	2954.07		0.5537	225030
	0.902375	228636											3.5622	2953.7		0.5537	225290
	0.902614	228561											3.5624	2953.33		0.55443	224770
	0.903003	228485											3.5628	2952.96		0.55485	224510
	0.903039	228409											3.5641	2952.59		0.55508	224250
	0.903307	228333											3.5651	2952.22		0.55516	223990
	0.904077	228258											3.5662	2951.85		0.55528	223730
	0.904091	228182											3.5663	2951.48		0.5563	223470
	0.904735	228106											3.5668	2951.11		0.55767	223200
	0.905437	228030											3.5669	2950.74		0.55823	222940
	0.905683	227955											3.5678	2950.37		0.55908	222160
	0.905786	227879											3.5679	2950		0.55908	222420
	0.905879	227803											3.568	2949.63		0.55908	222680
	0.90624	227727											3.5684	2949.26		0.55976	221900
	0.906394	227652											3.5692	2948.89		0.56029	221640
	0.90679	227576											3.5694	2948.52		0.56075	220340
	0.906873	227500											3.5695	2948.15		0.56075	220600
	0.907375	227424											3.5696	2947.78		0.56075	220860
	0.907488	227348											3.5701	2947.41		0.56075	221120
	0.907797	227273											3.5713	2947.04		0.56075	221380
	0.907824	227197											3.5716	2946.67		0.56101	220080
	0.907944	227121											3.5717	2946.3		0.56158	219820
	0.907997	227045											3.573	2945.93		0.56173	219560
	0.908004	226970											3.5731	2945.56		0.56235	218000
	0.908274	226894											3.5732	2945.19		0.56235	218260
	0.908733	226818											3.5733	2944.81		0.56235	218520
	0.908949	226742											3.5754	2944.44		0.56235	218780
	0.909377	226667											3.5762	2944.07		0.56235	219040
	0.909695	226591											3.5766	2943.33		0.56235	219300
	0.909704	226515											3.5766	2943.7		0.5637	217740
	0.909756	226439											3.5768	2942.96		0.56475	215660
	0.909823	226364											3.5769	2942.22		0.56475	215920
	0.910222	226288											3.5769	2942.59		0.56475	216180
	0.91096	226212											3.577	2941.85		0.56475	216440
	0.911118	226136											3.5771	2941.48		0.56475	216700
	0.912096	226061											3.5778	2941.11		0.56475	216960
	0.912112	225985											3.5796	2940.37		0.56475	217220
	0.912911	225909											3.5796	2940.74		0.56475	217480
	0.912999	225833											3.5797	2940		0.56742	214880
	0.913171	225758											3.5801	2939.26		0.56742	215140
	0.913208	225682											3.5801	2939.63		0.56742	215400
	0.913268	225606											3.5804	2938.89		0.56769	214620
	0.913315	225530											3.5805	2938.15		0.57035	214360
	0.913827	225455											3.5805	2938.52		0.57076	213060
	0.913919	225379											3.5806	2937.78		0.57076	213320
	0.914049	225303											3.5808	2936.67		0.57076	213580
	0.915083	225227											3.5808	2937.04		0.57076	213840
	0.915875	225152											3.5808	2937.41		0.57076	214100
	0.915972	225076											3.5814	2936.3		0.571	212800
	0.916095	225000											3.5819	2935.93		0.57141	212540
	0.916208	224924											3.582	2935.56		0.57501	212280
	0.916329	224848											3.5822	2935.19		0.57677	209160
	0.916959	224773											3.5842	2934.81		0.57677	209420
	0.91764	224697											3.5848	2934.44		0.57677	209680
	0.917839	224621											3.5851	2934.07		0.57677	209940
	0.918111	224545											3.5853	2933.7		0.57677	210200
	0.918332	224470											3.5864	2933.33		0.57677	210460
	0.918356	224394											3.5873	2932.96		0.57677	210720
	0.919113	224318											3.5874	2932.59		0.57677	210980
	0.920014	224242											3.5876	2932.22		0.57677	211240
	0.920051	224167											3.5878	2931.85		0.57677	211500
	0.920155	224091											3.5879	2931.48		0.57677	211760
	0.920256	224015											3.5887	2931.11		0.57677	212020
	0.920699	223939											3.5904	2930.37		0.57701	208900
	0.920913	223864											3.5904	2930.74		0.57713	208640
	0.92098	223788											3.5912	2930		0.57716	208380
	0.921064	223712											3.5917	2929.63		0.57834	208120
	0.921878	223636											3.5918	2929.26		0.57866	207860
	0.922422	223561											3.5923	2928.89		0.57869	207600
	0.922662	223485											3.5925	2928.52		0.58077	206300
	0.923143	223409											3.5927	2928.15		0.58077	206560
	0.923468	223333											3.5928	2927.41		0.58077	206820
	0.923535	223258											3.5928	2927.78		0.58077	207080
	0.923547	223182											3.5929	2927.04		0.58077	207340
	0.923584	223106											3.593	2926.67		0.58362	206040
	0.92378	223030											3.5939	2926.3		0.58391	205780
	0.923886	222955											3.5946	2925.93		0.58411	204990
	0.923937	222879											3.5949	2925.56		0.58411	205250
	0.924282	222803											3.5956	2925.19		0.58411	205520
	0.924324	222727											3.5957	2924.44		0.58662	204730
	0.924514	222652											3.5957	2924.81		0.5883	204210
	0.924672	222576											3.5967	2924.07		0.5883	204470
	0.92507	222500											3.5968	2923.7		0.58878	200570
	0.925072	222424											3.5975	2923.33		0.58878	200830
	0.925462	222348											3.5976	2922.96		0.58878	201090
	0.925597	222273											3.5982	2922.59		0.58878	201350
	0.92568	222197											3.599	2922.22		0.58878	201610
	0.925916	222121											3.5993	2921.85		0.58878	201870
	0.925941	222045											3.5997	2921.48		0.58878	202130
	0.926054	221970											3.6005	2921.11		0.58878	202390
	0.927375	221894											3.6011	2920.37		0.58878	202650
	0.927633	221818											3.6011	2920.74		0.58878	202910
	0.927648	221742											3.6016	2919.26		0.58878	203170
	0.928599	221667											3.6016	2919.63		0.58878	203430
	0.92869	221591											3.6016	2920		0.58878	203690
	0.929348	221515											3.6018	2918.89		0.58878	203950
	0.929681	221439											3.602	2918.52		0.58883	200310
	0.930292	221364											3.6029	2918.15		0.58902	200050
	0.930609	221288											3.603	2917.78		0.58984	199790
	0.930859	221212											3.6031	2917.41		0.59067	199530
	0.931447	221136											3.6034	2917.04		0.59079	198750
	0.931449	221061											3.6038	2916.67		0.59079	199010
	0.931509	220985											3.6041	2916.3		0.59079	199270
	0.931777	220909											3.6042	2915.93		0.59119	196930
	0.931952	220833											3.6043	2915.56		0.59119	197190
	0.932422	220758											3.6061	2915.19		0.59119	197450
	0.93261	220682											3.6063	2914.81		0.59119	197710
	0.932692	220606											3.6071	2914.44		0.59119	197970
	0.933004	220530											3.6072	2914.07		0.59119	198230
	0.933301	220455											3.6073	2913.7		0.59119	198490
	0.933458	220379											3.6075	2913.33		0.59246	195630
	0.933487	220303											3.6076	2912.96		0.59246	195890
	0.934109	220227											3.609	2912.59		0.59246	196150
	0.934147	220152											3.6093	2912.22		0.59246	196410
	0.934442	220076											3.6097	2911.85		0.59246	196670
	0.934889	220000											3.6098	2911.48		0.5945	195370
	0.935483	219924											3.6099	2911.11		0.59459	195110
	0.9356	219848											3.6117	2910.37		0.59509	194850
	0.935793	219773											3.6117	2910.74		0.59527	194590
	0.935853	219697											3.6121	2910		0.59598	194330
	0.935985	219621											3.6126	2909.63		0.59802	193810
	0.936265	219545											3.6127	2909.26		0.59802	194070
	0.936871	219470											3.6128	2908.89		0.59867	193550
	0.937259	219394											3.6133	2908.52		0.6008	191730
	0.937619	219318											3.6134	2908.15		0.6008	191990
	0.937651	219242											3.6149	2907.78		0.6008	192250
	0.937732	219167											3.6153	2907.41		0.6008	192510
	0.938032	219091											3.6154	2907.04		0.6008	192770
	0.938184	219015											3.6155	2906.67		0.6008	193030
	0.938392	218939											3.616	2905.93		0.6008	193290
	0.938588	218864											3.616	2906.3		0.60481	191470
	0.938793	218788											3.6172	2905.56		0.60561	190690
	0.939808	218712											3.6177	2905.19		0.60561	190950
	0.93984	218636											3.6178	2904.44		0.60561	191210
	0.939942	218561											3.6178	2904.81		0.60639	190430
	0.940396	218485											3.6179	2904.07		0.60687	190170
	0.940619	218409											3.618	2903.7		0.60769	189910
	0.941109	218333											3.6181	2903.33		0.60862	189650
	0.941156	218258											3.6182	2902.96		0.60868	189390
	0.941629	218182											3.6183	2902.22		0.60895	189130
	0.94188	218106											3.6183	2902.59		0.60915	188870
	0.942201	218030											3.6187	2901.85		0.6099	188610
	0.942206	217955											3.619	2901.48		0.61012	188350
	0.942386	217879											3.62	2901.11		0.61081	188090
	0.942438	217803											3.6203	2900.74		0.61221	187830
	0.942651	217727											3.6209	2900.37		0.61282	185740
	0.942683	217652											3.622	2899.63		0.61282	186000
	0.942853	217576											3.622	2900		0.61282	186260
	0.942861	217500											3.6224	2899.26		0.61282	186520
	0.942902	217424											3.6228	2898.89		0.61282	186780
	0.943066	217348											3.623	2898.52		0.61282	187040
	0.943167	217273											3.6232	2898.15		0.61282	187300
	0.943241	217197											3.6234	2897.78		0.61282	187570
	0.943436	217121											3.6239	2897.41		0.61749	185220
	0.943567	217045											3.6241	2897.04		0.61749	185480
	0.944299	216970											3.6243	2896.67		0.61888	184960
	0.944378	216894											3.6247	2896.3		0.61956	184700
	0.944441	216818											3.6248	2895.56		0.62003	183400
	0.944665	216742											3.6248	2895.93		0.62003	183660
	0.944801	216667											3.625	2895.19		0.62003	183920
	0.94549	216591											3.6252	2894.81		0.62003	184180
	0.945816	216515											3.6255	2894.44		0.62003	184440
	0.945893	216439											3.6266	2893.7		0.62083	181840
	0.946133	216364											3.6266	2894.07		0.62083	182100
	0.946705	216288											3.6271	2893.33		0.62083	182360
	0.946711	216212											3.6272	2892.96		0.62083	182620
	0.947034	216136											3.6279	2892.59		0.62083	182880
	0.94719	216061											3.6283	2892.22		0.62083	183140
	0.947218	215985											3.6284	2891.85		0.6236	181580
	0.94782	215909											3.6297	2891.48		0.62421	181320
	0.947862	215833											3.6307	2891.11		0.62483	180280
	0.948155	215758											3.6314	2890.74		0.62483	180540
	0.94826	215682											3.6322	2890.37		0.62483	180800
	0.948406	215606											3.6325	2890		0.62483	181060
	0.949283	215530											3.633	2889.63		0.62519	180020
	0.949335	215455											3.6333	2889.26		0.62523	179760
	0.95	215379											3.6334	2888.89		0.62579	179500
	0.95103	215303											3.6336	2888.52		0.62583	178980
	0.951058	215227											3.634	2888.15		0.62583	179240
	0.95154	215152											3.6344	2887.41		0.62628	178720
	0.951697	215076											3.6344	2887.78		0.62635	178460
	0.951769	215000											3.6355	2887.04		0.62757	178200
	0.952481	214924											3.6365	2886.67		0.62921	177940
	0.952788	214848											3.6366	2886.3		0.6308	177680
	0.952847	214773											3.6369	2885.93		0.63084	177160
	0.953272	214697											3.637	2885.19		0.63084	177420
	0.953272	214621											3.637	2885.56		0.63391	176900
	0.953286	214545											3.6378	2884.81		0.63445	176120
	0.953335	214470											3.6384	2884.44		0.63445	176380
	0.953438	214394											3.6392	2884.07		0.63445	176640
	0.954753	214318											3.6403	2883.7		0.63685	173520
	0.954761	214242											3.6407	2883.33		0.63685	173780
	0.955095	214167											3.6409	2882.96		0.63685	174040
	0.955132	214091											3.6411	2882.59		0.63685	174300
	0.955705	214015											3.6418	2882.22		0.63685	174560
	0.955812	213939											3.6422	2881.85		0.63685	174820
	0.956201	213864											3.6424	2881.48		0.63685	175080
	0.956382	213788											3.6425	2881.11		0.63685	175340
	0.956484	213712											3.6428	2880.74		0.63685	175600
	0.956866	213636											3.6442	2880.37		0.63685	175860
	0.95702	213561											3.6448	2880		0.63747	173260
	0.957318	213485											3.6449	2879.63		0.63811	173000
	0.957743	213409											3.645	2879.26		0.63814	172740
	0.95791	213333											3.6451	2878.89		0.63848	172480
	0.958251	213258											3.6452	2878.52		0.63974	172220
	0.958554	213182											3.6461	2878.15		0.64008	171960
	0.959052	213106											3.6462	2877.78		0.64021	171440
	0.959139	213030											3.6463	2877.41		0.64021	171700
	0.959475	212955											3.6469	2877.04		0.64054	171180
	0.959489	212879											3.6476	2876.67		0.64085	170660
	0.95949	212803											3.648	2876.3		0.64085	170920
	0.959551	212727											3.6484	2875.56		0.64252	169610
	0.960272	212652											3.6484	2875.93		0.64252	169880
	0.960913	212576											3.6486	2875.19		0.64252	170140
	0.961231	212500											3.6493	2874.81		0.64252	170400
	0.961463	212424											3.6499	2874.44		0.64465	169350
	0.961555	212348											3.65	2874.07		0.64542	169090
	0.961712	212273											3.6501	2873.7		0.64812	168830
	0.962062	212197											3.6503	2873.33		0.6487	168570
	0.962169	212121											3.6507	2872.96		0.64886	166750
	0.962337	212045											3.6509	2872.59		0.64886	167010
	0.962567	211970											3.651	2872.22		0.64886	167270
	0.963203	211894											3.652	2871.85		0.64886	167530
	0.963593	211818											3.6527	2871.48		0.64886	167790
	0.963681	211742											3.6531	2871.11		0.64886	168050
	0.964614	211667											3.6538	2870.74		0.64886	168310
	0.965198	211591											3.6542	2870.37		0.64933	166490
	0.965595	211515											3.6558	2870		0.65087	164410
	0.965826	211439											3.6566	2869.63		0.65087	164670
	0.965884	211364											3.6571	2869.26		0.65087	164930
	0.966395	211288											3.6575	2868.89		0.65087	165190
	0.966595	211212											3.6585	2868.52		0.65087	165450
	0.96672	211136											3.6592	2868.15		0.65087	165710
	0.96705	211061											3.6595	2867.78		0.65087	165970
	0.967109	210985											3.6599	2867.41		0.65087	166230
	0.967204	210909											3.6602	2867.04		0.65335	164150
	0.967352	210833											3.6605	2866.3		0.65365	163890
	0.96742	210758											3.6605	2866.67		0.65385	163630
	0.96759	210682											3.6611	2865.93		0.65483	163370
	0.969566	210606											3.6612	2865.19		0.65512	163110
	0.969797	210530											3.6612	2865.56		0.65669	162850
	0.969799	210455											3.6619	2864.81		0.65703	162590
	0.969904	210379											3.6623	2864.44		0.65752	162070
	0.969913	210303											3.6636	2864.07		0.65752	162330
	0.970262	210227											3.664	2863.7		0.65876	161810
	0.970744	210152											3.6654	2863.33		0.66026	161550
	0.97158	210076											3.6655	2862.96		0.6606	161290
	0.971875	210000											3.6656	2862.22		0.66088	158690
	0.972809	209924											3.6656	2862.59		0.66088	158950
	0.972937	209848											3.6662	2861.85		0.66088	159210
	0.973325	209773											3.6669	2861.48		0.66088	159470
	0.973749	209697											3.667	2860.74		0.66088	159730
	0.973837	209621											3.667	2861.11		0.66088	159990
	0.974007	209545											3.6673	2860.37		0.66088	160250
	0.974388	209470											3.6674	2860		0.66088	160510
	0.974548	209394											3.6675	2859.63		0.66088	160770
	0.974632	209318											3.6679	2859.26		0.66088	161030
	0.974691	209242											3.668	2858.89		0.66256	158430
	0.974959	209167											3.6688	2858.52		0.66328	157910
	0.974963	209091											3.6696	2858.15		0.66328	158170
	0.975062	209015											3.6703	2857.78		0.66355	157650
	0.975415	208939											3.6706	2857.41		0.66421	157390
	0.97557	208864											3.671	2857.04		0.66523	157130
	0.975579	208788											3.6713	2856.67		0.66756	156610
	0.97569	208712											3.6717	2856.3		0.66756	156870
	0.976073	208636											3.672	2855.56		0.66814	156350
	0.976149	208561											3.672	2855.93		0.67089	155570
	0.97622	208485											3.6729	2854.81		0.67089	155830
	0.976645	208409											3.6729	2855.19		0.67089	156090
	0.976981	208333											3.6731	2854.44		0.6729	154270
	0.977119	208258											3.6733	2854.07		0.6729	154530
	0.977591	208182											3.6736	2853.7		0.6729	154790
	0.97792	208106											3.6747	2853.33		0.6729	155050
	0.978154	208030											3.6749	2852.96		0.6729	155310
	0.978484	207955											3.6753	2852.22		0.67425	154010
	0.978851	207879											3.6753	2852.59		0.67451	153750
	0.978883	207803											3.6758	2851.85		0.67562	153490
	0.979106	207727											3.6759	2851.48		0.6759	153230
	0.979294	207652											3.6764	2851.11		0.6777	152190
	0.979737	207576											3.6765	2850.37		0.6777	152450
	0.980218	207500											3.6765	2850.74		0.6777	152710
	0.980337	207424											3.6777	2850		0.6777	152970
	0.980934	207348											3.6778	2849.63		0.6781	151930
[truncated: 7,693 more rows]

## Sheet: Figure_8a_b
Orientation_Angle_Deg Dimorphos	Orientation_Angle_Deg Didymos
87.7576	39.3981
80.9059	8.97388
80.5646	137.485
155.487	139.423
105.387	171.031
45.0296	139.21
22.4399	8.82532
166.362	131
83.8736	123.621
70.7051	31.0788
0.182931	25.89
38.8476	18.38
38.9268	28.7723
168.983	168.923
78.2498	23.332
33.3661	140.537
46.6697	128.152
85.309	141.195
159.995	134.819
22.6814	52.1215
131.551	124.486
58.7681	151.714
122.96	172.828
39.3821	137.539
71.1494	25.803
44.2563	94.2647
138.263	47.3499
8.68218	29.7538
7.96537	24.279
31.3832	4.09659
130.456	75.7349
20.0011	0.476161
87.5783	38.1647
128.912	139.791
161.079	43.9988
57.5734	8.45839
49.49	3.73692
86.6797	36.2345
34.8022	170.641
32.5789	12.7559
173.178	10.3003
146.877	170.934
116.903	147.263
23.7703	29.8566
140.766	118.831
168.263	48.915
74.1367	58.6848
164.805	16.7432
38.411	137.362
5.21477	91.1667
34.3186	28.0004
162.197	45.3068
130.97	21.0023
15.1964	7.24741
13.7915	112.227
138.747	107.637
44.5755	150.018
162.209	5.53342
122.719	64.5961
139.315	161.086
132.354	34.1434
163.028	29.102
151.54	117.889
124.958	19.7591
114.096	167.585
174.016	31.7604
176.761	130.618
143.552	139.197
119.826	5.53859
58.5524	124.396
131.911	33.7663
63.3716	91.4605
81.5352	95.7072
68.0348	36.7746
93.4461	142.171
16.7667	21.5202
167.252	138.587
111.673	82.6209
125.617	14.3429
42.3754	38.319
96.6686	63.8283
33.1115	39.6397
41.3276	14.3685
69.7926	164.142
53.1644	10.2457
81.8571	53.8566
127.087	64.5678
89.691	109.103
98.8137	74.5241
116.048	28.0703
129.09	33.9694
147.849	152.894
176.061	121.526
129.982	88.2746
144.099	77.0805
42.2598	29.9831
127.101	38.3632
125.699	95.8999
32.6283	136.433
144.32	130.031
26.5978	29.65
37.7194	27.9345
47.5245	19.9679
25.2726	54.5284
30.616	70.1371
133.67	73.003
117.579	151.478
13.7083	51.7237
49.9822	16.2298
146.228	60.1685
51.5683	173.947
103.291	163.746
139.04	24.7706
170.439	25.0457
35.0638	50.0157
166.777	141.335
154.964	32.0555
120.635	62.4912
129.473	38.0099
112.937	16.3252
45.6529	93.0814
101.302	99.0521
136.268	19.4306
130.607	32.3689
131.644	166.206
4.53948	74.1447
36.2108	49.0846
114.782	38.3154
49.2821	173.329
45.5632	39.768
83.9828	30.3377
146.819	172.92
150.3	35.9799
175.078	102.845
19.8556	57.1293
99.3586	15.2857
123.443	54.7011
65.1526	12.0462
33.4426	6.81631
59.2356	84.7624
104.665	51.9167
161.697	108.866
106.549	45.8797
118.237	34.3844
83.778	30.7681
135.973	53.3023
123.426	47.2907
123.334	1.85183
62.3582	87.219
112.509	178.404
7.79897	90.8115
32.7422	18.3792
157.518	10.4202
118.598	68.8615
128.289	14.7175
51.0148	23.1217
50.0256	17.3347
123.583	23.243
9.21231	84.9016
121.89	14.9952
125.743	8.53248
110.759	72.3642
61.5448	46.5225
27.895	52.3828
120.606	98.9724
71.5266	0.767055
46.2675	73.2508
39.1359	125.345
130.075	41.9429
104.32
40.601
30.7635
15.4883
52.2464
62.8778
32.9291
133.836
42.7416
131.572
119.416
146.319
38.3009
108.029
119.496
124.811
32.5777
52.9647
88.9461
122.517
125.545
111.842
62.3751
67.4693
73.0515
47.8685
144.076
136.774
108.443
34.3381
164.823
158.106
136.785
122.07
54.7471
0.37686
142.291
104.265
40.9363
122.971
85.3302
31.2053
5.99268
98.0817
103.349
124.478
55.2489
55.7414
178.91
163.196
132.367
165.2
139.9
133.601
9.2078
45.1073
144.414
176.259
159.336
108.043
89.0693
3.3951
30.3632
25.8052
173.451
2.01132
134.683
49.6525
45.1992
118.862
72.5393
42.8357
112.73
46.6061
55.0598
118.177
124.797
123.668
95.1161
41.4209
125.028
179.29
143.485
41.4096
171.197
126.216
159.848
142.912
119.352
42.3042
13.0643
52.2348
72.2624
18.6695
20.4875
129.065
133.688
117.146
153.12
120.346
47.4369
61.4832
60.4187
93.0976
127.725
21.2065
117.146
133.193
119.845
25.2681
95.6452
135.388
167.739
128.973
92.3256
22.9133
175.195
170.335
15.3668
25.7297
130.162
39.5257
11.3494
33.5009
132.166
47.1181
87.5687
29.5839
93.8175
81.8285
133.871
131.285
159.662
139.761
138.476
132.672
131.559
35.7456
122.462
76.7874
9.52239
94.9047
140.333
56.0742
12.4213
31.3009
141.813
33.2347
126.93
21.4409
37.782
84.1415
97.4183
58.5596
165.672
102.415
108.621
136.768
110.68
52.7703
146.896
134.23
159.387
22.9146
138.763
161.393
122.186
133.35
86.2282
35.5453
113.221
176.579
149.472
83.0903
114.215
62.3993
137.785
127.253
129.428
47.0489
169.304
134.598
66.1119
76.6134
58.0122
168.018
145.787
45.8787
129.856
149.018
5.29142
31.7124
109.453
56.5158
146.034
114.119
97.4186
119.566
134.767
72.883
74.5682
146.077
156.684
24.779
42.9648
32.7615
131.167
124.646
35.4969
142.194
48.3984
129.321
14.7705
27.2075
99.4269
143.121
38.892
139.036
115.252
50.9152
79.5882
49.279
78.8545
106.018
122.256
35.3276
115.1
134.497
35.3857
123.986
173.259
47.4299
46.8871
139.731
49.9828
117.307
124.832
132.846
61.2458
1.10492
119.699
34.4198
28.5509
28.1603
38.2426
32.6614
160.128
79.6576
36.219
31.6403
18.8151
112.283
149.662
3.79905
121.753
124.618
119.306
119.928
121.83
141.654
165.633
137.716
166.041
76.2859
31.679
173.55
151.114
122.515
25.3176
47.682
110.913
170.76
42.0933
102.108
31.6897
125.261
74.5868
129.817
118.541
149.871
126.497
99.6278
93.8132
65.1663
78.3661
120.323
91.5239
134.186
126.935
67.4689
125.539
119.445
121.663
104.272
88.9484
74.8873
67.7978
178.163
34.1474
157.985
105.255
40.2169
29.7834
124.45
54.5823
29.629
62.6796
124.702
38.479
133.24
133.351
120.446
161.658
119.849
76.9987
164.517
120.429
148.832
97.6862
125.145
158.911
105.746
126.489
141.448
161.306
162.097
123.935
109.941
14.7507
132.77
120.487
118.71
90.353
172.475
118.198
33.0251
127.536
46.5611
37.3035
132.879
38.7189
80.8189
137.364
9.31592
82.7772
123.156
74.9738
140.138
0.931075
122.754
150.596
10.7855
59.4959
30.4219
125.659
130.394
26.8669
136.331
88.3712
62.5662
161.34
117.371
65.9982
67.057
106.633
109.856
27.7774
39.4989
105.489
120.966
160.213
12.2294
117.011
7.39113
132.504
118.127
0.686544
145.953
125.822
173.877
70.7859
128.336
160.058
85.8212
33.6561
23.6163
44.6731
50.036
107.654
168.511
93.8658
88.1304
41.882
42.1669
77.5425
21.344
28.3783
137.578
34.6192
71.3435
110.471
111.205
39.3355
147.63
133.694
118.013
25.0631
127.374
52.6795
118.618
136.278
179.964
164.251
55.1236
85.6219
51.3659
41.0251
131.435
26.8109
27.8775
152.618
161.351
50.7837
26.7953
46.1195
142.704
23.3039
123.24
11.6018
162.315
135.509
160.492
172.787
10.1778
121.434
5.32447
137.963
121.736
117.789
153.464
174.681
57.1686
114.693
27.158
101.551
124.261
39.7575
44.3871
127.399
163.467
39.6322
27.2253
145.256
145.196
179.729
14.806
30.3502
5.24619
11.8944
155.436
78.3985
116.342
59.6822
29.4326
25.0974
156.786
0.392729
14.8348
125.814
77.0438
28.2108
138.797
37.6888
121.998
160.785
139.669
179.58
105.761
174.482
150.544
63.6549
178.105
37.3686
70.5775
49.9927
176.635
7.2016
120.765
42.3937
123.474
13.3252
126.09
120.557
132.665
53.9094
171.437
155.697
93.7265
123.262
123.826
2.76292
11.7196
48.0326
29.5442
83.7116
51.5096
123.798
158.921
98.8476
119.362
84.9811
135.574
95.8013
160.132
108.978
138.166
105.02
97.1418
113.025
56.3006
44.1921
68.7501
31.3377
122.86
151.963
175.66
73.9568
70.2272
118.754
20.2538
75.0421
109.044
85.5563
8.67558
2.88684
44.9984
134.011
130.316
109.794
26.4392
5.77834
47.2914
23.6459
158.866
132.807
10.1232
58.1547
83.7641
125.315
17.4978
145.088
101.991
112.545
137.763
37.169
120.301
63.9161
5.59577
25.1451
89.9083
83.8872
85.3367
152.228
98.9661
120.133
16.3425
33.9635
117.762
49.3507
16.688
106.771
108.855
118.555
108.405
95.4521
127.563
30.3762
127.119
137.664
23.4633
119.042
20.9216
124.462
22.5537
51.0702
27.7366
50.4297
127.794
176.553
12.4674
50.7989
112.644
173.98
82.5971
102.757
39.4148
83.6024
133.129
2.68198
160.75
120.128
112.289
155.537
94.4466
119.114
97.783
125.416
124.199
122.784
124.035
115.341
163.733
23.7263
7.04956
66.2721
101.677
134.641
55.5282
3.92728
118.433
88.6892
101.734
52.0091
132.622
28.3482
121.233
63.7188
22.551
2.85298
41.4268
59.0056
94.6995
123.948
160.085
139.445
115.855
24.3113
124.629
46.189
92.0213
119.585
127.626
122.705
94.6621
158.729
33.3694
54.491
173.322
107.465
139.007
68.049
62.3387
107.01
49.8437
108.76
121.328
75.7003
3.85802
126.413
56.0236
75.9147
67.7008
129.194
39.3144
166.948
83.9821
66.7543
32.3285
28.8277
107.257
64.0794
137.595
167.267
167.032
99.9239
134.559
3.00168
74.991
98.0951
112.487
129.32
28.0648
105.071
22.5565
131.992
23.7172
80.6771
120.114
116.537
129.008
135.522
177.673
132.744
123.053
136.259
108.83
132.242
66.8303
57.7654
19.0106
82.8
29.327
64.9263
74.0987
117.249
120.344
117.701
153.859
83.3988
130.425
96.1585
174.057
22.9132
59.5318
150.416
129.999
37.2275
30.3875
104.888
92.5534
100.876
160.289
56.564
45.0834
126.829
39.1024
153.935
42.7796
55.8679
106.013
20.6699
82.6989
12.9166
29.7772
148.995
32.2438
67.6397
150.618
112.142
33.7475
97.0887
170.455
20.6389
17.6418
76.4694
131.942
7.03815
45.7386
160.882
177.714
40.8862
125.332
68.6795
39.3119
38.3848
107.838
160.949
119.451
111.749
116.426
105.867
120.373
83.4012
115.32
120.83
24.2954
120.86
42.455
100.207
81.9404
124.989
174.992
44.6209
80.3513
137.179
118.854
11.4011
29.7608
31.4591
31.2905
125.872
146.306
65.1505
12.2777
140.56
137.291
120.864
50.1206
159.97
4.71187
51.4706
119.917
117.3
114.796
45.9283
175.546
39.6979
61.6336
117.877
90.17
64.1157
55.9981
122.172
108.697
91.1517
93.4348
119.358
93.9471
7.85713
10.053
124.641
122.666
75.2901
147.503
145.976
151.504
133.433
81.7994
115.064
111.544
36.6066
101.935
144.569
33.6827
86.3655
114.015
101.719
155.606
151.306
88.1478
94.7872
25.0969
133.934
5.67384
8.46352
119.158
88.788
74.8105
61.0398
135.482
33.4213
128.75
14.8601
134.946
56.739
30.6088
60.721
3.80779
169.513
43.8366
21.1646
157.398
66.8871
33.6656
96.2311
110.878
128.364
57.4675
171.937
75.3108
108.909
97.41
162.802
177.198
114.491
50.1404
71.6605
134.499
168.415
38.0826
35.7145
122.742
113.749
126.918
78.5653
166.136
10.346
157.96
61.2713
128.407
83.3868
50.0018
62.5807
90.971
157.16
132.319
178.037
172.977
121.914
90.2725
67.2502
138.66
7.40965
111.871
73.129
51.447
128.847
117.829
142.128
101.114
137.122
106.242
31.705
40.5353
49.3511
145.701
89.5979
141.115
178.483
25.596
102.346
49.6763
152.95
88.9986
112.484
29.2328
127.086
89.667
57.9444
64.0897
84.9928
139.964
161.255
62.0183
123.465
175.203
145.092
9.98036
94.5261
92.682
128.619
25.5595
117.784
103.327
92.176
121.786
5.76321
178.263
69.4807
140.792
121.731
131.537
30.0685
148.261
117.326
128.259
50.9345
151.537
110.872
107.448
121.584
126.232
131.821
10.6624
129.808
172.261
34.3013
54.9029
115.974
24.7597
130.733
61.923
64.4588
75.6937
44.6365
91.0417
141.802
68.7733
134.717
120.087
93.4466
80.2875
70.0367
32.2542
94.5874
80.607
148.66
70.1913
75.3157
71.9039
115.042
26.6507
29.4196
125.03
124.479
75.8905
120.102
110.183
4.78487
158.201
156.109
83.2203
143.615
178.819
32.8368
79.4576
30.8029
167.089
62.1384
144.063
73.6398
123.184
108.283
88.9555
43.1824
21.9784
36.393
109.13
2.54926
85.8564
70.2007
24.1888
35.6685
120.19
178.427
165.022
59.7129
28.0291
144.061
159.272
160.759
111.768
130.51
24.2419
111.294
6.77168
72.3318
94.5278
81.8695
144.965
122.349
169.877
19.6847
114.916
13.4112
113.832
177.503
100.065
43.4894
38.3168
116.846
147.348
59.3841
124.27
79.3008
90.3685
162.878
132.807
126.577
105.964
109.543
117.537
30.9314
92.4295
142.669
43.7706
58.4078
111.312
117.287
124.067
102.934
155.671
134.995
69.5114
65.3103
140.968
42.9166
100.942
101.798
51.8151
36.968
48.8217
122.681
9.43447
99.9795
79.6369
101.533
90.9883
122.441
3.65126
37.4993
126.614
30.2781
46.9662
105.163
47.9316
137.213
88.9868
10.3534
176.322
179.154
145.798
85.294
130.676
103.249
32.4866
154.68
116.49
8.91165
23.7654
40.3651
20.1175
176.393
52.8715
161.107
158.104
40.4751
51.0619
84.2573
152.714
33.0747
122.242
71.6467
128.831
89.2747
174.454
78.992
78.1475
125.201
145.61
126.941
172.506
21.849
32.6556
154.051
91.3138
144.628
118.664
18.1468
62.7953
115.819
132.842
121.965
177.261
8.15817
177.007
123.139
149.75
177.733
94.2928
94.5217
168.161
129.436
89.7815
95.1042
74.4959
50.1453
127.407
135.675
112.278
47.8595
21.6984
125.544
60.1861
109.069
147.179
141.024
10.2323
114.329
128.524
13.1518
171.816
133.533
29.6218
27.053
121.991
62.6234
62.5194
169.782
171.908
101.978
159.056
120.052
118.629
40.0561
45.9648
32.0551
96.9667
30.5316
127.199
142.025
174.403
104.394
117.158
144.564
168.695
77.4574
138.134
127.087
39.2494
135.297
1.26284
117.504
126.527
60.4741
116.702
113.708
53.265
100.589
14.7852
26.4802
16.9535
126.221
144.494
2.16579
69.5584
129.004
2.65705
26.5955
110.605
95.9477
179.615
70.7957
141.291
88.5656
116.236
93.8617
128.99
17.4849
84.5662
103.681
136.743
155.978
40.6772
47.554
21.8655
144.283
119.07
42.9776
21.9722
86.7543
2.50187
152.683
128.633
62.5815
111.497
160.395
126.741
169.945
71.7492
100.286
177.545
126.749
166.737
63.8661
58.1652
118.614
59.1408
43.4794
97.3516
93.519
128.794
25.021
173.798
127.802
179.41
87.0811
56.2777
150.398
133.844
156.451
37.8218
89.5378
123.272
150.778
105.289
54.9769
101.688
137.596
150.494
117.341
100.923
90.8308
131.975
109.942
25.0888
138.524
91.168
124.849
23.1685
87.5269
140.041
70.6063
126.527
171.816
108.74
30.4569
123.05
45.0507
74.3774
173.639
175.348
137.713
40.309
158.654
125.93
122.65
103.069
131.122
161.692
77.966
76.7253
18.1679
49.9618
74.3911
105.246
108.229
105.545
85.382
167.981
60.1665
48.5362
83.1858
116.984
153.89
93.4033
151.217
172.828
26.6911
151.349
171.632
1.17246
13.6137
122.646
65.1225
11.9449
104.676
63.3339
136.424
31.4204
106.53
28.0351
171.4
129.487
173.601
17.6963
152.711
2.11803
105
177.487
144.036
106.322
158.437
111.427
125.868
90.8201
100.57
126.47
105.319
58.2654
62.5831
118.687
86.5474
123.526
110.351
123.249
159.989
76.2635
98.41
120.251
96.2883
21.611
125.4
113.535
120.591
47.8944
63.1345
29.6985
177.228
62.7781
158.582
176.469
153.786
68.9933
119.121
176.809
58.212
133.664
176.299
60.2428
108.395
106.92
63.6449
169.059
124.986
122.372
70.5439
69.0283
164.292
168.971
134.308
2.57145
114.429
115.276
91.9126
37.2756
142.157
115.749
91.9057
76.9164
47.7437
116.649
65.5255
123.787
45.1461
51.3556
146.909
137.25
162.842
93.8484
79.0325
134.693
86.934
98.1435
161.787
130.223
123.774
134.779
64.9887
9.07072
111.843
111.527
142.509
24.8991
41.5092
87.4117
68.8369
99.253
53.7071
148.787
114.841
33.4966
86.6761
116.799
121.881
132.415
157.679
152.975
39.8406
37.5995
53.2557
98.6574
123.798
26.8178
147.449
175.953
63.8597
71.0354
117.574
89.395
164.616
172.493
62.457
76.1464
129.677
57.4663
100.826
58.301
113.861
174.541
162.177
149.225
111.704
144.62
93.2342
23.2743
124.418
138.44
166.024
122.374
115.003
8.00414
137.401
33.1535
42.4526
147.109
19.4828
125.825
166.74
8.39646
125.107
87.1657
54.3481
130.78
119.187
92.8877
159.632
75.3171
163.321
65.7843
116.033
35.2629
27.3016
112.471
126.471
45.6812
176.189
85.7462
167.915
99.4732
148.592
177.029
93.7125
163.301
120.111
42.6207
130.101
1.25722
102.196
164.409
132.311
123.496
107.605
125.801
118.385
65.1576
75.9981
103.05
49.0418
157.96
42.7804
116.219
39.1825
115.704
112.544
132.96
130.045
174.985
131.019
55.2729
148.118
99.4952
40.1338
32.2074
93.6205
130.436
152.462
78.5374
46.7211
112.911
127.709
125.968
73.9823
20.0547
132.501
173.005
129.222
156.104
177.123
35.2598
171.565
59.9162
157.098
61.4269
122.972
75.3574
156.729
66.8001
173.543
124.014
162.512
113.589
145.404
105.966
102.282
134.572
157.374
157.543
141.485
14.4303
151.141
112.126
106.901
101.482
91.0878
105.686
131.895
41.7592
119.379
139.918
118.815
61.1098
59.3945
46.9764
25.5407
89.74
121.389
62.0687
121.945
112.366
123.583
94.503
160.863
8.28138
40.9099
71.9305
126.121
118.296
55.1976
78.4837
61.7327
47.9286
113.504
49.745
8.85702
129.283
33.4598
160.486
177.524
83.2896
95.4523
85.397
124.449
115.669
138.398
121.823
54.3351
123.4
26.4701
154.934
18.9704
59.7746
43.2318
130.092
14.8678
138.545
131.438
94.0739
114.155
26.0072
13.961
82.7887
139.63
121.874
45.7508
122.702
26.5064
98.2601
131.8
74.1709
6.43331
168.619
152.624
3.38478
160.878
15.0487
101.445
78.612
2.98014
147.639
54.0218
126.324
152.133
32.5098
144.825
115.445
166.004
7.04631
100.798
33.3356
86.0969
27.211
101.238
137.862
135.987
58.4007
142.663
102.34
38.7207
170.111
139.696
127.998
175.182
91.6788
111.398
93.5642
172.167
121.318
154.299
48.803
128.328
10.6704
63.5438
32.4007
71.7274
50.5283
176.734
104.701
97.6507
124.349
42.6962
131.776
171.309
124.827
95.7505
105.734
41.1839
70.8462
106.402
84.0092
115.618
108.632
148.492
96.68
129.306
123.413
139.528
32.5651
82.8077
39.9792
106.633
26.4683
128.847
28.9812
126.533
161.487
114.596
129.221
177.923
84.8329
92.7504
110.555
8.31725
121.734
104.601
93.4726
57.0965
38.2265
60.6242
75.662
66.0981
131.79
138.188
170.818
16.2477
78.4837
33.296
94.3715
135.4
91.6047
111.798
35.7454
166.551
39.9265
22.8014
33.4445
175.31
4.80192
16.5241
33.6372
25.1395
76.1731
34.1089
165.39
131.327
174.576
48.0023
26.1154
42.969
144.962
62.2777
106.655
138.79
113.407
133.237
137.908
114.512
74.2418
128.069
105.391
123.878
141.61
144.634
76.891
105.533
123.413
32.9619
77.8333
95.8606
75.4639
85.4235
124.48
66.5971
44.7083
127.827
161.309
170.234
128.91
99.7244
69.3432
61.9232
136.394
98.7414
10.9774
129.549
122.316
166.239
50.0894
75.5223
58.6141
117.286
32.1378
108.6
132.949
95.0769
14.8182
132.235
140.2
171.554
174.727
32.6752
128.855
156.518
179.892
74.4383
148.764
39.1971
81.2688
177.005
60.6268
146.265
100.362
69.9754
72.7258
30.3183
136.564
77.1403
71.5932
162.47
17.4405
[truncated: 2,735 more rows]
